# Supplementary material for: Breaking the activity-selectivity trade-off in Fenton-like catalysis by d-orbital modulation of single-atom sites within a nano-island-like structure
Source: Nat Commun. 2026 Jun 8;17:7293. doi: 10.1038/s41467-026-74072-2 (PMC13402592; doi:10.1038/s41467-026-74072-2)
Supplement: Supplementary file 8 — Supplementary Data 6 [file 41467_2026_74072_MOESM8_ESM.txt]

File name : Supplementary_Data_6.txt
Legend or Descriptive Caption: Atomic coordinates of the optimized configurations of CoN3C


graphite                                
   1.00000000000000     
     9.7954938866140253   -0.0110970995915535   -0.0101740855987070
    -4.9078520741915437    8.4770987187341689    0.0171939536644560
    -0.0282115524686713    0.0393709304903925   26.1684123602386762
   C    N    Co
    26     3     1
Direct
  0.0256836160394843  0.0240897324955976  0.0630224620589196
  0.1171238038075753  0.1965042788142377  0.0641073685974846
  0.2491501736718072 -0.0247398242843934  0.0632486449835219
  0.3357813678123829  0.1398380936026814  0.0635322695746388
  0.5035023698045386 -0.0293320855264594  0.0644145352844421
  0.5850917546867381  0.1427239938547582  0.0631682717338004
  0.7791112141637417  0.0270034123943505  0.0629668707419421
  0.8578040747154230  0.1919210273964369  0.0629583702285860
  0.0302497354825672  0.2833038383364668  0.0640706713308226
  0.0857088883235663  0.4499038285657094  0.0647210430620423
  0.2837279755430296  0.2520464026890414  0.0647966927899710
  0.4988808159605600  0.2207967103053118  0.0632793698560489
  0.5517653719507556  0.3853777738118588  0.0645629839865034
  0.7507137586077242  0.2499827573644988  0.0629572096251362
  0.8089238087420767  0.4154294989057605  0.0633177441617495
 -0.0265198904304650  0.5019617637109682  0.0635120011641210
  0.0545091275939004  0.6651140680942733  0.0632123231799358
  0.7184249137990133  0.4966102281662613  0.0643741642277720
  0.8045103682724468  0.6698500276965698  0.0645234646043715
 -0.0235529277865161  0.7513330745787139  0.0631801624801216
  0.0836865781168964  0.9169099423491178  0.0629634014209136
  0.2190934853029180  0.7180573897222643  0.0644254562818234
  0.3303099279357672  0.8847163944224489  0.0642345250530588
  0.6146045465283149  0.9152577628456137  0.0650860406740482
  0.7490515081999458  0.7808964833437736  0.0651573367513062
  0.8607564685757870  0.9454849864151642  0.0630121838019761
  0.2353678486832699  0.5855584186492595  0.0661216074431098
  0.5996914641371752  0.7658627237465995  0.0684708281597186
  0.4192540246914374  0.4015711207163419  0.0663151079788931
  0.4178638270681393  0.5839861768167741  0.0866368887632208
 
  0.00000000E+00  0.00000000E+00  0.00000000E+00
  0.00000000E+00  0.00000000E+00  0.00000000E+00
  0.00000000E+00  0.00000000E+00  0.00000000E+00
  0.00000000E+00  0.00000000E+00  0.00000000E+00
  0.00000000E+00  0.00000000E+00  0.00000000E+00
  0.00000000E+00  0.00000000E+00  0.00000000E+00
  0.00000000E+00  0.00000000E+00  0.00000000E+00
  0.00000000E+00  0.00000000E+00  0.00000000E+00
  0.00000000E+00  0.00000000E+00  0.00000000E+00
  0.00000000E+00  0.00000000E+00  0.00000000E+00
  0.00000000E+00  0.00000000E+00  0.00000000E+00
  0.00000000E+00  0.00000000E+00  0.00000000E+00
  0.00000000E+00  0.00000000E+00  0.00000000E+00
  0.00000000E+00  0.00000000E+00  0.00000000E+00
  0.00000000E+00  0.00000000E+00  0.00000000E+00
  0.00000000E+00  0.00000000E+00  0.00000000E+00
  0.00000000E+00  0.00000000E+00  0.00000000E+00
  0.00000000E+00  0.00000000E+00  0.00000000E+00
  0.00000000E+00  0.00000000E+00  0.00000000E+00
  0.00000000E+00  0.00000000E+00  0.00000000E+00
  0.00000000E+00  0.00000000E+00  0.00000000E+00
  0.00000000E+00  0.00000000E+00  0.00000000E+00
  0.00000000E+00  0.00000000E+00  0.00000000E+00
  0.00000000E+00  0.00000000E+00  0.00000000E+00
  0.00000000E+00  0.00000000E+00  0.00000000E+00
  0.00000000E+00  0.00000000E+00  0.00000000E+00
  0.00000000E+00  0.00000000E+00  0.00000000E+00
  0.00000000E+00  0.00000000E+00  0.00000000E+00
  0.00000000E+00  0.00000000E+00  0.00000000E+00
  0.00000000E+00  0.00000000E+00  0.00000000E+00
