# Supplementary material for: Breaking the activity-selectivity trade-off in Fenton-like catalysis by d-orbital modulation of single-atom sites within a nano-island-like structure
Source: Nat Commun. 2026 Jun 8;17:7293. doi: 10.1038/s41467-026-74072-2 (PMC13402592; doi:10.1038/s41467-026-74072-2)
Supplement: Supplementary file 9 — Supplementary Data 7 [file 41467_2026_74072_MOESM9_ESM.txt]

File name : Supplementary_Data_7.txt
Legend or Descriptive Caption: Atomic coordinates of the optimized configurations of CoN3C/rGO


Co-C                                    
   1.00000000000000     
     9.8641073216092501    0.0001035551011605    0.0030734860611080
    -4.9319934601270150    8.5418671029733790    0.0102622482039750
     0.0140350858861768    0.0564095983049952   42.7592752503382485
   C    N    Co
   186     3     1
Direct
 -0.0002092927636755 -0.0002088648591690  0.0246253175426914
 -0.0003088017012438 -0.0002077703529188  0.1182433627195916
  0.0831109910146239  0.1664523842107195  0.0246290792797494
  0.1663564263908230  0.0831235892712285  0.1182419074132700
  0.2497900158937689 -0.0002101759512175  0.0246252040606213
  0.2496913547244398 -0.0002078196260028  0.1182441237870004
  0.3331098649854698  0.1664510411489088  0.0246269237316794
  0.4163566740570580  0.0831235231578833  0.1182438435070516
  0.4997897775144844 -0.0002102800174283  0.0246252131676958
  0.4996918643055141 -0.0002075917324941  0.1182456006639023
  0.5831097696412447  0.1664510050293670  0.0246289489851494
  0.6663570228411381  0.0831241900089790  0.1182423837208108
  0.7497901574235704 -0.0002095433876160  0.0246249180428405
  0.7496919252753609 -0.0002071163821689  0.1182446693065087
  0.8331106082228461  0.1664518019043157  0.0246306724931728
  0.9163564877933119  0.0831237171520423  0.1182428804879758
 -0.0002088343356240  0.2497912415541803  0.0246253356335578
 -0.0003092577953124  0.2497923023485780  0.1182441369655339
  0.0831103954742931  0.4164518005154114  0.0246250748957910
  0.1663560870143957  0.3331237256329473  0.1182428592650895
  0.2497907186108999  0.2497905969581530  0.0246242447849279
  0.2496912852419674  0.2497922714656167  0.1182453684160155
  0.3331097841112959  0.4164511253091452  0.0246220645282299
  0.4163566689941984  0.3331236655925288  0.1182437276940432
  0.4997899259814712  0.2497900535574636  0.0246237352338291
  0.4996915195432386  0.2497921077679532  0.1182460407108211
  0.5831091116735433  0.4164509074905124  0.0246236718560503
  0.6663567042944718  0.3331240933055106  0.1182432584557992
  0.7497901342949147  0.2497901740883868  0.0246260508041501
  0.7496912333865728  0.2497925838401201  0.1182422619262213
  0.8331094661768980  0.4164510243560593  0.0246274650822578
  0.9163558303729655  0.3331236641402326  0.1182421051538911
 -0.0002099687437425  0.4997901708023151  0.0246233685663053
 -0.0003093735976905  0.4997924051966838  0.1182461326697335
  0.0831099995235914  0.6664511273617706  0.0246248133531176
  0.1663559932201433  0.5831238667951608  0.1182437328419500
  0.2497901455396151  0.4997899425120251  0.0246232081096821
  0.2496914183507027  0.4997927096735800  0.1182468236323036
  0.3331099157996358  0.6664506820324605  0.0246211760745022
  0.4163569417672429  0.5831240740893752  0.1182417278421444
  0.4997895691208925  0.4997899698963695  0.0246230022020155
  0.4996920744790277  0.4997926771473418  0.1182474136379462
  0.5831096736879067  0.6664510593915580  0.0246218949687728
  0.6663572083287890  0.5831243920857219  0.1182446428606069
  0.7497891746110046  0.4997896564276819  0.0246236726055563
  0.7496914848310166  0.4997926820750046  0.1182468453349958
  0.8331094750426321  0.6664509366408923  0.0246260823866518
  0.9163560117710674  0.5831238100885410  0.1182444456344162
 -0.0002099125241664  0.7497902603463753  0.0246244643038951
 -0.0003096157266473  0.7497920669509597  0.1182453053837972
  0.0831099044743996  0.9164513893855344  0.0246296982489205
  0.1663555697737248  0.8331234285733905  0.1182429791861449
  0.2497899978297831  0.7497894322607567  0.0246233882411795
  0.2496907795996399  0.7497923983269482  0.1182474260605512
  0.3331094165956650  0.9164503315218920  0.0246272447213696
  0.4163562360209294  0.8331236831455912  0.1182439376299780
  0.4997900297753553  0.7497899385419692  0.0246236183510723
  0.4996915942693566  0.7497926512437444  0.1182470553812520
  0.5831097711788085  0.9164509215025345  0.0246265103753765
  0.6663568816122276  0.8331242540789005  0.1182437554907565
  0.7497898309943679  0.7497902109376808  0.0246237032405047
  0.7496915250770012  0.7497927808747863  0.1182469423824377
  0.8331100157261555  0.9164515128257286  0.0246279910032813
  0.9163559932906347  0.8331236179061918  0.1182430393868373
 -0.0006512303969057 -0.0003070601027587  0.2079644090209999
 -0.0005314751961323 -0.0002650530644075  0.2979465312739480
  0.0826823683153597  0.1663608029074591  0.2079678587053586
  0.1661342863770323  0.0830603646516698  0.2979499789171586
  0.2493500521524162 -0.0003047683577892  0.2079677950586615
  0.2494689234762503 -0.0002648895593593  0.2979515918767061
  0.3326839977102043  0.1663631359625171  0.2079714077327587
  0.4161347207715235  0.0830598778449543  0.2979494449180028
  0.4993500108991883 -0.0003042433128873  0.2079712918941814
  0.4994693563089160 -0.0002655093616280  0.2979547143815771
  0.5826843935812042  0.1663636488673788  0.2079666130224644
  0.6661350161460421  0.0830600041854725  0.2979451638340698
  0.7493484791090588 -0.0003070974857802  0.2079678682303835
  0.7494692746513479 -0.0002651801868358  0.2979494508152890
  0.8326825519484441  0.1663608300503578  0.2079630869927100
  0.9161342855889827  0.0830598852459666  0.2979439435131156
 -0.0006514437211764  0.2496925468031394  0.2079691365521085
 -0.0005307300584067  0.2497356922926987  0.2979521504351962
  0.0826826455771439  0.4163603095317286  0.2079794146377351
  0.1661349693552563  0.3330611720228851  0.2979697296857731
  0.2493486270608718  0.2496933322064709  0.2079772953565135
  0.2494694942324526  0.2497362394057751  0.2979654436559759
  0.3326822902819518  0.4163608894566036  0.2079915720460757
  0.4161348550124006  0.3330611479853372  0.2979701343077434
  0.4993505219404755  0.2496952103120555  0.2079732003836692
  0.4994693947858752  0.2497362390811765  0.2979538865395327
  0.5826844263422721  0.4163624619519408  0.2079812377499106
  0.6661347912582098  0.3330614541329130  0.2979494043538704
  0.7493501343486587  0.2496939043978840  0.2079655528079192
  0.7494693943446880  0.2497361486191039  0.2979423836986483
  0.8326844375766794  0.4163613840730577  0.2079699027491987
  0.9161345519615057  0.3330607597416613  0.2979484251977594
 -0.0006495514067261  0.4996934974438059  0.2079756258325060
 -0.0005308347771169  0.4997363847036909  0.2979586813746021
  0.0826847500614720  0.6663619242129994  0.2079765040132757
  0.1661343540880174  0.5830601461021785  0.2979738175824068
  0.2493484920261484  0.4996927704145944  0.2079921839625035
  0.2494699596905656  0.4997365128571960  0.2979878800791469
  0.3326828569873803  0.6663614997774580  0.2079934740986941
  0.4161347042501530  0.5830601862021424  0.2979960604519970
  0.4993493095278213  0.4996932705152454  0.2079925410032216
  0.4994694334903265  0.4997364135650947  0.2979881958444752
  0.5826832573912918  0.6663614782214752  0.2079918573739783
  0.6661341211428401  0.5830610810721688  0.2979740801241179
  0.7493508853263268  0.4996934168305411  0.2079759942344509
  0.7494690560472322  0.4997369573776282  0.2979594775314476
  0.8326848226959311  0.6663614460833809  0.2079748927524286
  0.9161337313874980  0.5830605036598262  0.2979550973577516
 -0.0006486763340359  0.7496941661492925  0.2079705790548972
 -0.0005321154795459  0.7497352259410254  0.2979549078535972
  0.0826839529351594  0.9163622392349341  0.2079657022752948
  0.1661333017798113  0.8330590212599709  0.2979561679395960
  0.2493505945864088  0.7496949666159992  0.2079817587923869
  0.2494687373223864  0.7497348854771319  0.2979719153631421
  0.3326838717159825  0.9163634030433808  0.2079731296099085
  0.4161339061524632  0.8330583341956231  0.2979732770198008
  0.4993492689000189  0.7496940331159365  0.2079906824057572
  0.4994690073009423  0.7497344756549718  0.2979876407078309
  0.5826825010188191  0.9163623467435484  0.2079762655530449
  0.6661339199939781  0.8330594463203754  0.2979683538762785
  0.7493498559342883  0.7496927123037148  0.2079787534012693
  0.7494683695815054  0.7497354844919615  0.2979673060974244
  0.8326823723013096  0.9163606516290902  0.2079683850734144
  0.9161329323949803  0.8330594801401856  0.2979515018926684
  0.0052167985590982  0.0027015087435929  0.3870953451105368
  0.0885623774265596  0.1693790596757330  0.3871402807119389
  0.2552321859099083  0.0027148974472462  0.3871081198584296
  0.3385682006742499  0.1693890945117153  0.3871260632993030
  0.5052177853101050  0.0027096514139770  0.3871429373211574
  0.5885595725291894  0.1693830587694122  0.3871111689530619
  0.7552057912162928  0.0026967603389865  0.3871052278909188
  0.8385560145731958  0.1693738688744879  0.3871010821051968
  0.0052162577410487  0.2527011331551293  0.3871381990281125
  0.0885661652433857  0.4193769695222064  0.3871729437761666
  0.2552232343201572  0.2527088613804619  0.3871586016366195
  0.3385595564113670  0.4193795186088305  0.3872164367146891
  0.5052230412221795  0.2527128410068578  0.3871236212483553
  0.5885621171786275  0.4193780849245066  0.3871736227329649
  0.7552175323009482  0.2527041067660106  0.3870932863441929
  0.8385683170018774  0.4193771292393706  0.3871231420678108
  0.0052288873121204  0.5027004956950359  0.3871357609637999
  0.0885774032494017  0.6693780365049352  0.3871441795320975
  0.2552235511965827  0.5027010794634517  0.3872144514634082
  0.3385655179972981  0.6693794835136219  0.3872219152623171
  0.5052195539223329  0.5027028011957149  0.3872129819843628
  0.5885516323613852  0.6693659072618047  0.3872142868654527
  0.7552210232203395  0.5026974417529925  0.3871581752034050
  0.8385643973926508  0.6693702454292401  0.3871601274924625
  0.0052288213012429  0.7526993723791746  0.3871170048969707
  0.0885703048793652  0.9193801770964026  0.3870998803246008
  0.2552295944967431  0.7527082011494033  0.3871729469439297
  0.3385683487168908  0.9193842454960605  0.3871561432124375
  0.5052098878722485  0.7526988580198988  0.3872076488649554
  0.5885520399397173  0.9193750460818695  0.3871588119037960
  0.7552129972142985  0.7526935314553970  0.3871578282412910
  0.8385516996553332  0.9193687074844550  0.3871133496067366
  0.0105008846834185  0.0166193593354819  0.4830275594053288
  0.1010827555252674  0.1882781432495221  0.4831897551133179
  0.2332662265162050  0.9666591644999212  0.4830309292546038
  0.3199516143586114  0.1307104964701454  0.4830406995511546
  0.4886785195798999  0.9632839310618947  0.4831786189333231
  0.5696387356548736  0.1347924656979388  0.4830287749931338
  0.7649812282490622  0.0207230726271161  0.4830393940892113
  0.8423393022881508  0.1847188317141086  0.4830344956592628
  0.0139806694477834  0.2753118464534347  0.4831659131827350
  0.0676515305315382  0.4416700563464608  0.4832431457548974
  0.2673812251207168  0.2418793910857229  0.4832318326991310
  0.4828856346590087  0.2121326187387219  0.4830326534127005
  0.5354582545600038  0.3758232851248632  0.4832466512133344
  0.7348062675623581  0.2423701699101540  0.4830111818341074
  0.7924380653332663  0.4076298221560956  0.4830186163450937
  0.9565185366426149  0.4943785008532489  0.4830424543326150
  0.0380136667656801  0.6572393695631134  0.4830301223070729
  0.7018438485597337  0.4884684571658698  0.4831470158539569
  0.7888125967264009  0.6627992390466475  0.4831537957873565
  0.9604741859040685  0.7437832615395109  0.4830329033069368
  0.0680641731127351  0.9089656895707307  0.4830140393195788
  0.2018324390655432  0.7099137405619441  0.4832525102284518
  0.3142850574408365  0.8761819203932095  0.4831452884843729
  0.6011981363285915  0.9095653121168352  0.4832649656187195
  0.7350763495578589  0.7753654580654991  0.4832701524038903
  0.8464147223281333  0.9392755474595469  0.4830477612322351
  0.2157202076951662  0.5756436357477798  0.4835632444746311
  0.5870538507207927  0.7614810373710257  0.4835519874822304
  0.4014376273056825  0.3898595947881286  0.4835371316411164
  0.4014051792964356  0.5755419371353154  0.4938096312217141
 
  0.00000000E+00  0.00000000E+00  0.00000000E+00
  0.00000000E+00  0.00000000E+00  0.00000000E+00
  0.00000000E+00  0.00000000E+00  0.00000000E+00
  0.00000000E+00  0.00000000E+00  0.00000000E+00
  0.00000000E+00  0.00000000E+00  0.00000000E+00
  0.00000000E+00  0.00000000E+00  0.00000000E+00
  0.00000000E+00  0.00000000E+00  0.00000000E+00
  0.00000000E+00  0.00000000E+00  0.00000000E+00
  0.00000000E+00  0.00000000E+00  0.00000000E+00
  0.00000000E+00  0.00000000E+00  0.00000000E+00
  0.00000000E+00  0.00000000E+00  0.00000000E+00
  0.00000000E+00  0.00000000E+00  0.00000000E+00
  0.00000000E+00  0.00000000E+00  0.00000000E+00
  0.00000000E+00  0.00000000E+00  0.00000000E+00
  0.00000000E+00  0.00000000E+00  0.00000000E+00
  0.00000000E+00  0.00000000E+00  0.00000000E+00
  0.00000000E+00  0.00000000E+00  0.00000000E+00
  0.00000000E+00  0.00000000E+00  0.00000000E+00
  0.00000000E+00  0.00000000E+00  0.00000000E+00
  0.00000000E+00  0.00000000E+00  0.00000000E+00
  0.00000000E+00  0.00000000E+00  0.00000000E+00
  0.00000000E+00  0.00000000E+00  0.00000000E+00
  0.00000000E+00  0.00000000E+00  0.00000000E+00
  0.00000000E+00  0.00000000E+00  0.00000000E+00
  0.00000000E+00  0.00000000E+00  0.00000000E+00
  0.00000000E+00  0.00000000E+00  0.00000000E+00
  0.00000000E+00  0.00000000E+00  0.00000000E+00
  0.00000000E+00  0.00000000E+00  0.00000000E+00
  0.00000000E+00  0.00000000E+00  0.00000000E+00
  0.00000000E+00  0.00000000E+00  0.00000000E+00
  0.00000000E+00  0.00000000E+00  0.00000000E+00
  0.00000000E+00  0.00000000E+00  0.00000000E+00
  0.00000000E+00  0.00000000E+00  0.00000000E+00
  0.00000000E+00  0.00000000E+00  0.00000000E+00
  0.00000000E+00  0.00000000E+00  0.00000000E+00
  0.00000000E+00  0.00000000E+00  0.00000000E+00
  0.00000000E+00  0.00000000E+00  0.00000000E+00
  0.00000000E+00  0.00000000E+00  0.00000000E+00
  0.00000000E+00  0.00000000E+00  0.00000000E+00
  0.00000000E+00  0.00000000E+00  0.00000000E+00
  0.00000000E+00  0.00000000E+00  0.00000000E+00
  0.00000000E+00  0.00000000E+00  0.00000000E+00
  0.00000000E+00  0.00000000E+00  0.00000000E+00
  0.00000000E+00  0.00000000E+00  0.00000000E+00
  0.00000000E+00  0.00000000E+00  0.00000000E+00
  0.00000000E+00  0.00000000E+00  0.00000000E+00
  0.00000000E+00  0.00000000E+00  0.00000000E+00
  0.00000000E+00  0.00000000E+00  0.00000000E+00
  0.00000000E+00  0.00000000E+00  0.00000000E+00
  0.00000000E+00  0.00000000E+00  0.00000000E+00
  0.00000000E+00  0.00000000E+00  0.00000000E+00
  0.00000000E+00  0.00000000E+00  0.00000000E+00
  0.00000000E+00  0.00000000E+00  0.00000000E+00
  0.00000000E+00  0.00000000E+00  0.00000000E+00
  0.00000000E+00  0.00000000E+00  0.00000000E+00
  0.00000000E+00  0.00000000E+00  0.00000000E+00
  0.00000000E+00  0.00000000E+00  0.00000000E+00
  0.00000000E+00  0.00000000E+00  0.00000000E+00
  0.00000000E+00  0.00000000E+00  0.00000000E+00
  0.00000000E+00  0.00000000E+00  0.00000000E+00
  0.00000000E+00  0.00000000E+00  0.00000000E+00
  0.00000000E+00  0.00000000E+00  0.00000000E+00
  0.00000000E+00  0.00000000E+00  0.00000000E+00
  0.00000000E+00  0.00000000E+00  0.00000000E+00
  0.00000000E+00  0.00000000E+00  0.00000000E+00
  0.00000000E+00  0.00000000E+00  0.00000000E+00
  0.00000000E+00  0.00000000E+00  0.00000000E+00
  0.00000000E+00  0.00000000E+00  0.00000000E+00
  0.00000000E+00  0.00000000E+00  0.00000000E+00
  0.00000000E+00  0.00000000E+00  0.00000000E+00
  0.00000000E+00  0.00000000E+00  0.00000000E+00
  0.00000000E+00  0.00000000E+00  0.00000000E+00
  0.00000000E+00  0.00000000E+00  0.00000000E+00
  0.00000000E+00  0.00000000E+00  0.00000000E+00
  0.00000000E+00  0.00000000E+00  0.00000000E+00
  0.00000000E+00  0.00000000E+00  0.00000000E+00
  0.00000000E+00  0.00000000E+00  0.00000000E+00
  0.00000000E+00  0.00000000E+00  0.00000000E+00
  0.00000000E+00  0.00000000E+00  0.00000000E+00
  0.00000000E+00  0.00000000E+00  0.00000000E+00
  0.00000000E+00  0.00000000E+00  0.00000000E+00
  0.00000000E+00  0.00000000E+00  0.00000000E+00
  0.00000000E+00  0.00000000E+00  0.00000000E+00
  0.00000000E+00  0.00000000E+00  0.00000000E+00
  0.00000000E+00  0.00000000E+00  0.00000000E+00
  0.00000000E+00  0.00000000E+00  0.00000000E+00
  0.00000000E+00  0.00000000E+00  0.00000000E+00
  0.00000000E+00  0.00000000E+00  0.00000000E+00
  0.00000000E+00  0.00000000E+00  0.00000000E+00
  0.00000000E+00  0.00000000E+00  0.00000000E+00
  0.00000000E+00  0.00000000E+00  0.00000000E+00
  0.00000000E+00  0.00000000E+00  0.00000000E+00
  0.00000000E+00  0.00000000E+00  0.00000000E+00
  0.00000000E+00  0.00000000E+00  0.00000000E+00
  0.00000000E+00  0.00000000E+00  0.00000000E+00
  0.00000000E+00  0.00000000E+00  0.00000000E+00
  0.00000000E+00  0.00000000E+00  0.00000000E+00
  0.00000000E+00  0.00000000E+00  0.00000000E+00
  0.00000000E+00  0.00000000E+00  0.00000000E+00
  0.00000000E+00  0.00000000E+00  0.00000000E+00
  0.00000000E+00  0.00000000E+00  0.00000000E+00
  0.00000000E+00  0.00000000E+00  0.00000000E+00
  0.00000000E+00  0.00000000E+00  0.00000000E+00
  0.00000000E+00  0.00000000E+00  0.00000000E+00
  0.00000000E+00  0.00000000E+00  0.00000000E+00
  0.00000000E+00  0.00000000E+00  0.00000000E+00
  0.00000000E+00  0.00000000E+00  0.00000000E+00
  0.00000000E+00  0.00000000E+00  0.00000000E+00
  0.00000000E+00  0.00000000E+00  0.00000000E+00
  0.00000000E+00  0.00000000E+00  0.00000000E+00
  0.00000000E+00  0.00000000E+00  0.00000000E+00
  0.00000000E+00  0.00000000E+00  0.00000000E+00
  0.00000000E+00  0.00000000E+00  0.00000000E+00
  0.00000000E+00  0.00000000E+00  0.00000000E+00
  0.00000000E+00  0.00000000E+00  0.00000000E+00
  0.00000000E+00  0.00000000E+00  0.00000000E+00
  0.00000000E+00  0.00000000E+00  0.00000000E+00
  0.00000000E+00  0.00000000E+00  0.00000000E+00
  0.00000000E+00  0.00000000E+00  0.00000000E+00
  0.00000000E+00  0.00000000E+00  0.00000000E+00
  0.00000000E+00  0.00000000E+00  0.00000000E+00
  0.00000000E+00  0.00000000E+00  0.00000000E+00
  0.00000000E+00  0.00000000E+00  0.00000000E+00
  0.00000000E+00  0.00000000E+00  0.00000000E+00
  0.00000000E+00  0.00000000E+00  0.00000000E+00
  0.00000000E+00  0.00000000E+00  0.00000000E+00
  0.00000000E+00  0.00000000E+00  0.00000000E+00
  0.00000000E+00  0.00000000E+00  0.00000000E+00
  0.00000000E+00  0.00000000E+00  0.00000000E+00
  0.00000000E+00  0.00000000E+00  0.00000000E+00
  0.00000000E+00  0.00000000E+00  0.00000000E+00
  0.00000000E+00  0.00000000E+00  0.00000000E+00
  0.00000000E+00  0.00000000E+00  0.00000000E+00
  0.00000000E+00  0.00000000E+00  0.00000000E+00
  0.00000000E+00  0.00000000E+00  0.00000000E+00
  0.00000000E+00  0.00000000E+00  0.00000000E+00
  0.00000000E+00  0.00000000E+00  0.00000000E+00
  0.00000000E+00  0.00000000E+00  0.00000000E+00
  0.00000000E+00  0.00000000E+00  0.00000000E+00
  0.00000000E+00  0.00000000E+00  0.00000000E+00
  0.00000000E+00  0.00000000E+00  0.00000000E+00
  0.00000000E+00  0.00000000E+00  0.00000000E+00
  0.00000000E+00  0.00000000E+00  0.00000000E+00
  0.00000000E+00  0.00000000E+00  0.00000000E+00
  0.00000000E+00  0.00000000E+00  0.00000000E+00
  0.00000000E+00  0.00000000E+00  0.00000000E+00
  0.00000000E+00  0.00000000E+00  0.00000000E+00
  0.00000000E+00  0.00000000E+00  0.00000000E+00
  0.00000000E+00  0.00000000E+00  0.00000000E+00
  0.00000000E+00  0.00000000E+00  0.00000000E+00
  0.00000000E+00  0.00000000E+00  0.00000000E+00
  0.00000000E+00  0.00000000E+00  0.00000000E+00
  0.00000000E+00  0.00000000E+00  0.00000000E+00
  0.00000000E+00  0.00000000E+00  0.00000000E+00
  0.00000000E+00  0.00000000E+00  0.00000000E+00
  0.00000000E+00  0.00000000E+00  0.00000000E+00
  0.00000000E+00  0.00000000E+00  0.00000000E+00
  0.00000000E+00  0.00000000E+00  0.00000000E+00
  0.00000000E+00  0.00000000E+00  0.00000000E+00
  0.00000000E+00  0.00000000E+00  0.00000000E+00
  0.00000000E+00  0.00000000E+00  0.00000000E+00
  0.00000000E+00  0.00000000E+00  0.00000000E+00
  0.00000000E+00  0.00000000E+00  0.00000000E+00
  0.00000000E+00  0.00000000E+00  0.00000000E+00
  0.00000000E+00  0.00000000E+00  0.00000000E+00
  0.00000000E+00  0.00000000E+00  0.00000000E+00
  0.00000000E+00  0.00000000E+00  0.00000000E+00
  0.00000000E+00  0.00000000E+00  0.00000000E+00
  0.00000000E+00  0.00000000E+00  0.00000000E+00
  0.00000000E+00  0.00000000E+00  0.00000000E+00
  0.00000000E+00  0.00000000E+00  0.00000000E+00
  0.00000000E+00  0.00000000E+00  0.00000000E+00
  0.00000000E+00  0.00000000E+00  0.00000000E+00
  0.00000000E+00  0.00000000E+00  0.00000000E+00
  0.00000000E+00  0.00000000E+00  0.00000000E+00
  0.00000000E+00  0.00000000E+00  0.00000000E+00
  0.00000000E+00  0.00000000E+00  0.00000000E+00
  0.00000000E+00  0.00000000E+00  0.00000000E+00
  0.00000000E+00  0.00000000E+00  0.00000000E+00
  0.00000000E+00  0.00000000E+00  0.00000000E+00
  0.00000000E+00  0.00000000E+00  0.00000000E+00
  0.00000000E+00  0.00000000E+00  0.00000000E+00
  0.00000000E+00  0.00000000E+00  0.00000000E+00
  0.00000000E+00  0.00000000E+00  0.00000000E+00
  0.00000000E+00  0.00000000E+00  0.00000000E+00
  0.00000000E+00  0.00000000E+00  0.00000000E+00
  0.00000000E+00  0.00000000E+00  0.00000000E+00
  0.00000000E+00  0.00000000E+00  0.00000000E+00
  0.00000000E+00  0.00000000E+00  0.00000000E+00
  0.00000000E+00  0.00000000E+00  0.00000000E+00
