# Supplementary material for: Breaking the activity-selectivity trade-off in Fenton-like catalysis by d-orbital modulation of single-atom sites within a nano-island-like structure
Source: Nat Commun. 2026 Jun 8;17:7293. doi: 10.1038/s41467-026-74072-2 (PMC13402592; doi:10.1038/s41467-026-74072-2)
Supplement: Supplementary file 10 — Supplementary Data 8 [file 41467_2026_74072_MOESM10_ESM.txt]

File name : Supplementary_Data_8.txt
Legend or Descriptive Caption: Atomic coordinates of the optimized configurations of CoN3C-PMS


graphite                                
   1.00000000000000     
     9.7589355187799356   -0.0087622287408253   -0.4225808286717472
    -4.9049394312270609    8.4324235262062803   -0.5092792178887204
    -1.2413079739868860   -1.9854901222932544   17.9001719892238462
   C    N    Co   O    S    H 
    26     3     1     5     1     1
Direct
  0.0255384291477522  0.0227133546646204  0.0565777456934711
  0.1173144755447083  0.1958376264756246  0.0578381817542641
  0.2490391256655670 -0.0265724810918915  0.0567822341885350
  0.3352551985883540  0.1378309772735570  0.0562487356209878
  0.5043021827559739 -0.0303619004725812  0.0584513695734406
  0.5847205923806534  0.1413485662152844  0.0566519009573216
  0.7793675384991491  0.0258961857072895  0.0564814304727410
  0.8575202065088009  0.1906233036351478  0.0565451065819402
  0.0307529784649137  0.2825040696113523  0.0580589253713590
  0.0872096502519934  0.4497870663223483  0.0589324039972801
  0.2845679434153596  0.2524160882649872  0.0581228389736849
  0.4978811667473294  0.2191576623071917  0.0561848140551509
  0.5504310362579010  0.3851351174038227  0.0582236149910297
  0.7501945993660634  0.2487827841371897  0.0566231758620162
  0.8082869025688848  0.4142714255784278  0.0569220693146705
 -0.0269902643147764  0.5007517499126308  0.0569986030866925
  0.0545948419642773  0.6635072706888899  0.0570862059532348
  0.7174111282532601  0.4958650986950025  0.0583031670389704
  0.8042074472232772  0.6692227585013448  0.0586742126360553
 -0.0237401001478199  0.7499397746747481  0.0571264810309299
  0.0834086194998309  0.9151586501878619  0.0567649133724575
  0.2206033304493941  0.7159875802724051  0.0591181040991913
  0.3310806103587825  0.8829154685352542  0.0584603069613326
  0.6153912064457454  0.9135478398042380  0.0591596343975810
  0.7484620655245562  0.7805255221217846  0.0592823001384024
  0.8608587132744239  0.9445313256683479  0.0565959495119322
  0.2376669136716547  0.5840177780099320  0.0617119482147435
  0.6005611695669573  0.7658240285662380  0.0624935319157147
  0.4185464275213902  0.4025513363076341  0.0606589636381419
  0.4375305492201165  0.6025703068055323  0.1073869579264212
  0.4640135692888934  0.6490374457271323  0.2176488011840166
  0.6139251812644513  0.5101441961838060  0.2315485409084863
  0.5535633165266185  0.6214535214419510  0.3452386303453507
  0.3237884002011748  0.3920365699555045  0.2485033419895103
  0.3264539489525842  0.2737860499602099  0.2912132843008030
  0.5115766532513560  0.5558879553038708  0.2652130653700713
  0.3198842458404451  0.3170479266433107  0.3416885085720675
 
  0.00000000E+00  0.00000000E+00  0.00000000E+00
  0.00000000E+00  0.00000000E+00  0.00000000E+00
  0.00000000E+00  0.00000000E+00  0.00000000E+00
  0.00000000E+00  0.00000000E+00  0.00000000E+00
  0.00000000E+00  0.00000000E+00  0.00000000E+00
  0.00000000E+00  0.00000000E+00  0.00000000E+00
  0.00000000E+00  0.00000000E+00  0.00000000E+00
  0.00000000E+00  0.00000000E+00  0.00000000E+00
  0.00000000E+00  0.00000000E+00  0.00000000E+00
  0.00000000E+00  0.00000000E+00  0.00000000E+00
  0.00000000E+00  0.00000000E+00  0.00000000E+00
  0.00000000E+00  0.00000000E+00  0.00000000E+00
  0.00000000E+00  0.00000000E+00  0.00000000E+00
  0.00000000E+00  0.00000000E+00  0.00000000E+00
  0.00000000E+00  0.00000000E+00  0.00000000E+00
  0.00000000E+00  0.00000000E+00  0.00000000E+00
  0.00000000E+00  0.00000000E+00  0.00000000E+00
  0.00000000E+00  0.00000000E+00  0.00000000E+00
  0.00000000E+00  0.00000000E+00  0.00000000E+00
  0.00000000E+00  0.00000000E+00  0.00000000E+00
  0.00000000E+00  0.00000000E+00  0.00000000E+00
  0.00000000E+00  0.00000000E+00  0.00000000E+00
  0.00000000E+00  0.00000000E+00  0.00000000E+00
  0.00000000E+00  0.00000000E+00  0.00000000E+00
  0.00000000E+00  0.00000000E+00  0.00000000E+00
  0.00000000E+00  0.00000000E+00  0.00000000E+00
  0.00000000E+00  0.00000000E+00  0.00000000E+00
  0.00000000E+00  0.00000000E+00  0.00000000E+00
  0.00000000E+00  0.00000000E+00  0.00000000E+00
  0.00000000E+00  0.00000000E+00  0.00000000E+00
  0.00000000E+00  0.00000000E+00  0.00000000E+00
  0.00000000E+00  0.00000000E+00  0.00000000E+00
  0.00000000E+00  0.00000000E+00  0.00000000E+00
  0.00000000E+00  0.00000000E+00  0.00000000E+00
  0.00000000E+00  0.00000000E+00  0.00000000E+00
  0.00000000E+00  0.00000000E+00  0.00000000E+00
  0.00000000E+00  0.00000000E+00  0.00000000E+00
