# Supplementary material for: Breaking the activity-selectivity trade-off in Fenton-like catalysis by d-orbital modulation of single-atom sites within a nano-island-like structure
Source: Nat Commun. 2026 Jun 8;17:7293. doi: 10.1038/s41467-026-74072-2 (PMC13402592; doi:10.1038/s41467-026-74072-2)
Supplement: Supplementary file 11 — Supplementary Data 9 [file 41467_2026_74072_MOESM11_ESM.txt]

File name : Supplementary_Data_9.txt
Legend or Descriptive Caption: Atomic coordinates of the optimized configurations of CoN3C/rGO-PMS


Co-C-O2                                 
   1.00000000000000     
     9.8583112039999836    0.0005692380751199   -0.1338162320202353
    -4.9289122815607911    8.5382159630625729    0.1195937015548259
    -0.5594892442298089    0.2021841397737539   41.6028338267017901
   C    N    Co   O    S    H 
   186     3     1     5     1     1
Direct
  0.0022439946930281 -0.0005309597275545  0.0133984433087590
 -0.0050006683111570  0.0015989413482056  0.1095017347787597
  0.0855894051466557  0.1661311949357311  0.0133950394208953
  0.1616650572537199  0.0849326798566271  0.1095001959236639
  0.2522442352749921 -0.0005315001346628  0.0134001839686637
  0.2449995197641338  0.0015994045542449  0.1095017479243568
  0.3355891524693820  0.1661306953891579  0.0133977400724892
  0.4116650814753904  0.0849331163684852  0.1094994150260615
  0.5022439515799298 -0.0005317607567417  0.0133979217933239
  0.4949992436582988  0.0015995565075532  0.1094992101969814
  0.5855892511299879  0.1661306965390439  0.0133957265859113
  0.6616649060984855  0.0849327748579025  0.1094990124661369
  0.7522435804258786 -0.0005315001639180  0.0133972785738147
  0.7449990819900272  0.0015989068601138  0.1094994098308143
  0.8355890939454711  0.1661306793109931  0.0133924660699441
  0.9116649322371353  0.0849324528172619  0.1095000982920929
  0.0022442399845654  0.2494688862842080  0.0133957592325789
 -0.0050009867096091  0.2515988626329140  0.1095005267796189
  0.0855895409407481  0.4161308819938245  0.0133928228486770
  0.1616645481567471  0.3349325987315696  0.1094953601684775
  0.2522442834042777  0.2494690533876485  0.0133987928814786
  0.2449989860125219  0.2515993170853226  0.1094962514986019
  0.3355893268739686  0.4161308388092233  0.0133971346917585
  0.4116644873496617  0.3349330822179344  0.1094929355544504
  0.5022444914634981  0.2494685333411042  0.0134028467116389
  0.4949988318162768  0.2515996545672750  0.1094977119823346
  0.5855891920089455  0.4161308352040996  0.0133988171602606
  0.6616644138758989  0.3349327941075780  0.1094984072048318
  0.7522444713505662  0.2494682605407115  0.0134008571197258
  0.7449987862276535  0.2515990141380015  0.1095019035110330
  0.8355894178803979  0.4161305744153426  0.0133955059497063
  0.9116645980455668  0.3349323773119074  0.1095003854297819
  0.0022446146488832  0.4994685797878958  0.0133965195400022
 -0.0050012247000752  0.5015990799045701  0.1094996635784485
  0.0855899601976750  0.6661309628906846  0.0133939410888839
  0.1616647366024290  0.5849327123573926  0.1094958358016161
  0.2522445536259247  0.4994683966851591  0.0133998380186164
  0.2449986311158704  0.5015993157393147  0.1094932364139181
  0.3355896864111148  0.6661306635793151  0.0133939828970972
  0.4116643212253932  0.5849330429979760  0.1094887215015580
  0.5022446663795722  0.4994688071484075  0.0134040195813719
  0.4949984238397958  0.5015995569858468  0.1094913417966294
  0.5855895009857235  0.6661311344454999  0.0133962217526111
  0.6616642515783904  0.5849328396520491  0.1094930990408909
  0.7522442747980919  0.4994685288880738  0.0133995572394665
  0.7449985378268531  0.5015992128480277  0.1094981143672934
  0.8355895465605226  0.6661308416325925  0.0133969189026748
  0.9116646435047918  0.5849325904119360  0.1095000285179066
  0.0022449970424922  0.7494689635134858  0.0133989479655415
 -0.0050012875860459  0.7515990167133111  0.1095017881115313
  0.0855889517527889  0.9161310849721825  0.0133931857125084
  0.1616646394901559  0.8349326045452129  0.1094999881413676
  0.2522447557345268  0.7494684032813133  0.0133977554503120
  0.2449987311635049  0.7515992165157368  0.1094984870288713
  0.3355891541498814  0.9161303679061442  0.0133947873584045
  0.4116646342964686  0.8349329364028660  0.1094949624651985
  0.5022444576274255  0.7494685181434035  0.0133994309628134
  0.4949983660064958  0.7515992736676800  0.1094922629611196
  0.5855891079770694  0.9161303854886443  0.0133959239731783
  0.6616643979369492  0.8349325362405385  0.1094946307986264
  0.7522444788402914  0.7494689364476365  0.0133993062066919
  0.7449982303526765  0.7515987593323762  0.1094955669677601
  0.8355886955279463  0.9161308767555492  0.0133936556433717
  0.9116644009533285  0.8349323553446919  0.1094998875262010
  0.0057722723665747 -0.0063778692630807  0.2044470595161399
 -0.0056255876880016  0.0024790442714878  0.2992057034954319
  0.0891101761685063  0.1602868320811101  0.2044459647710298
  0.1610491346956617  0.0858077877656288  0.2992041081588043
  0.2557719071874452 -0.0063761407869806  0.2044340031092894
  0.2443742475305357  0.0024811472060018  0.2992078148512992
  0.3391098069175957  0.1602884728737432  0.2044326787772456
  0.4110488757098036  0.0858098247239434  0.2992010511852349
  0.5057721217947433 -0.0063759559085477  0.2044324572944988
  0.4943728564763742  0.0024819164417332  0.2991940165328768
  0.5891098714276823  0.1602879835906005  0.2044378339176942
  0.6610484706747995  0.0858084494094510  0.2991966084106970
  0.7557723911219147 -0.0063776381063690  0.2044462865981623
  0.7443730076793253  0.0024795795943783  0.2991923548251855
  0.8391102608656494  0.1602864179878499  0.2044516524175801
  0.9110490125697348  0.0858066595080859  0.2992003242873036
  0.0057723207965588  0.2436219930823360  0.2044488398538142
 -0.0056252970753806  0.2524795334965203  0.2992056917267771
  0.0891096108128684  0.4102868849632990  0.2044440522407115
  0.1610492561845983  0.3358073642694555  0.2991950818228500
  0.2557718986574438  0.2436232510971725  0.2044351718822902
  0.2443747411123255  0.2524810601012617  0.2991951090644344
  0.3391094981266371  0.4102881023044427  0.2044316325999727
  0.4110484268409764  0.3358095298161602  0.2991880217010378
  0.5057718668476409  0.2436241040597138  0.2044310626755286
  0.4943736545673262  0.2524822749690863  0.2992006233996843
  0.5891091565551897  0.4102880028512839  0.2044334768550258
  0.6610482306978437  0.3358087501338911  0.2992073861904362
  0.7557724450180406  0.2436229920194513  0.2044443754205361
  0.7443737227955773  0.2524806301968510  0.2992123685386078
  0.8391095451499100  0.4102869700793539  0.2044465294898612
  0.9110491418752737  0.3358068986180347  0.2992131120781024
  0.0057719651002368  0.4936223936848176  0.2044450426956353
 -0.0056261187344188  0.5024798638140631  0.2992169785646345
  0.0891090605894671  0.6602870423516973  0.2044414411060457
  0.1610489932615500  0.5858077863977849  0.2992008594586394
  0.2557716683700447  0.4936233259502735  0.2044318917750831
  0.2443738131821810  0.5024807478535436  0.2991873693989653
  0.3391088832176958  0.6602881390220049  0.2044302358287256
  0.4110475452074168  0.5858086794437068  0.2991720840395575
  0.5057714527758924  0.4936237358903636  0.2044281980005322
  0.4943728270596546  0.5024817413408019  0.2991796189796110
  0.5891088386857870  0.6602874141062111  0.2044332866598925
  0.6610471801997012  0.5858080407057726  0.2991889827737619
  0.7557718639924980  0.4936230859890661  0.2044403298617616
  0.7443728407862440  0.5024805405485835  0.2992092002423241
  0.8391092359013902  0.6602867636491789  0.2044438771250182
  0.9110484756737679  0.5858072169976806  0.2992172280572181
  0.0057714876918588  0.7436223550365467  0.2044427670992962
 -0.0056266334452361  0.7524796999051099  0.2992164791517608
  0.0891100186513439  0.9102871570340813  0.2044440348106504
  0.1610483630708438  0.8358082220825036  0.2992104044290934
  0.2557714142180152  0.7436237449967608  0.2044321618982393
  0.2443728112266454  0.7524805786881609  0.2991996299908751
  0.3391096591634856  0.9102887001036075  0.2044317746836696
  0.4110477922213424  0.8358090915354276  0.2991843672284260
  0.5057712762970222  0.7436233428061260  0.2044300350045756
  0.4943714984923691  0.7524807937004024  0.2991736236592910
  0.5891096534853190  0.9102875587773072  0.2044370703412141
  0.6610472185699346  0.8358074661059491  0.2991779372976028
  0.7557716216849983  0.7436225601237446  0.2044407672320915
  0.7443718788651827  0.7524795059087271  0.2991893843088173
  0.8391101534864598  0.9102865140676024  0.2044487412006423
  0.9110477293896608  0.8358067303649459  0.2992045536075357
  0.0088947889062299  0.0159602292501718  0.3945555359489009
  0.0922323838524550  0.1826545010662624  0.3945813642451245
  0.2589055789296942  0.0159661039881348  0.3946069182497731
  0.3422303284392881  0.1826561330910999  0.3946381477729717
  0.5089096527575703  0.0159657157881956  0.3946200210682845
  0.5922329189863712  0.1826579831883167  0.3946180625943129
  0.7588976839546985  0.0159614188362475  0.3945678041468898
  0.8422313390171057  0.1826554148997958  0.3945660201846088
  0.0088957852364794  0.2659588208344487  0.3945618768411819
  0.0922431276602421  0.4326617050416788  0.3945721387284300
  0.2589078012126186  0.2659652546980964  0.3946168278413552
  0.3422436758381043  0.4326599425472713  0.3946254079932495
  0.5089078891157995  0.2659627418641755  0.3946278669553003
  0.5922317695204516  0.4326605856076712  0.3946018309286848
  0.7589028230220841  0.2659613030872078  0.3945701422645021
  0.8422378577375995  0.4326609412093799  0.3945480942642723
  0.0088971711328470  0.5159570622312557  0.3945387236017657
  0.0922351344711017  0.6826603617256015  0.3945468653117008
  0.2589004103705354  0.5159486190694867  0.3945993383759642
  0.3422452559663032  0.6826511560375930  0.3946092519634379
  0.5088896739570248  0.5159547403046046  0.3946079167180522
  0.5922358412573588  0.6826483711396309  0.3945956638006122
  0.7588932845781370  0.5159567695288133  0.3945507671676318
  0.8422393910917558  0.6826656941606800  0.3945339344385160
  0.0088935898828301  0.7659622468668705  0.3945290332288314
  0.0922314202469993  0.9326586968193600  0.3945667809517254
  0.2588982699226141  0.7659572807883267  0.3945840507570909
  0.3422308245272210  0.9326577628686713  0.3946172284626233
  0.5088929466500449  0.7659477438730006  0.3946065383739574
  0.5922355882110245  0.9326515787242309  0.3946004991556495
  0.7588839128402729  0.7659564298268423  0.3945508344604044
  0.8422305669012078  0.9326547298509151  0.3945531202048949
  0.0440434623957200 -0.0182141159705454  0.4928648923771852
  0.1354481664290990  0.1541735427102732  0.4932502095586148
  0.2671827848526284  0.9321293694275258  0.4929144552701470
  0.3540258018232215  0.0963194019099527  0.4928531996152815
  0.5222598776296471  0.9276740828494676  0.4932719976289295
  0.6033171975002057  0.1001433573236295  0.4928982927799526
  0.7986529284898982 -0.0144318968846914  0.4927465764582570
  0.8759789232783627  0.1497739915884785  0.4928261488939621
  0.0484021628617879  0.2411358689195047  0.4932918074080796
  0.1035930601938665  0.4081876587358538  0.4934860911657191
  0.3025402135003583  0.2093393203356097  0.4934616160958202
  0.5164203703881791  0.1774653901775105  0.4928711477500346
  0.5681735059449283  0.3419448560447687  0.4935532068072788
  0.7685712569744825  0.2076339085320828  0.4928604405425191
  0.8264956390885634  0.3729569998489872  0.4929899980181804
  0.9906980567857231  0.4599109977172029  0.4929547712177228
  0.0718232005784330  0.6222152732856420  0.4928678907661576
  0.7352149444216236  0.4539247730100161  0.4934286629379559
  0.8220979337586655  0.6279490711957967  0.4934208932285322
  0.9944347683545840  0.7090107275655377  0.4929345595246730
  0.1018892566307195  0.8743432286299621  0.4928741374725972
  0.2364291455661868  0.6737867250412823  0.4934641493718264
  0.3482902366673515  0.8407421198335818  0.4933043763647246
  0.6341516086777057  0.8726264113039713  0.4934248442175206
  0.7668936956380843  0.7397651465738164  0.4935347908141963
  0.8798443429888441  0.9044515316038281  0.4928558828558102
  0.2520120940258209  0.5409989408572696  0.4942344075794688
  0.6187541907664138  0.7242615816610019  0.4943309797760900
  0.4354726187677126  0.3575122500773809  0.4942996663525929
  0.4367178721582472  0.5399593839287715  0.5124376500347442
  0.5898616289568686  0.7885031944324660  0.5743114252077071
  0.4331340182810210  0.5117488810159021  0.5587237778634629
  0.4382879449179365  0.5774042814113091  0.6148833455784156
  0.3121266306787218  0.6733937990938866  0.5742968505694676
  0.1615686101828203  0.5337224307910728  0.5821018179804803
  0.4587430565029055  0.6370958319210283  0.5824398305892121
  0.1718343109690992  0.5316268077003089  0.6056905418565466
 
  0.00000000E+00  0.00000000E+00  0.00000000E+00
  0.00000000E+00  0.00000000E+00  0.00000000E+00
  0.00000000E+00  0.00000000E+00  0.00000000E+00
  0.00000000E+00  0.00000000E+00  0.00000000E+00
  0.00000000E+00  0.00000000E+00  0.00000000E+00
  0.00000000E+00  0.00000000E+00  0.00000000E+00
  0.00000000E+00  0.00000000E+00  0.00000000E+00
  0.00000000E+00  0.00000000E+00  0.00000000E+00
  0.00000000E+00  0.00000000E+00  0.00000000E+00
  0.00000000E+00  0.00000000E+00  0.00000000E+00
  0.00000000E+00  0.00000000E+00  0.00000000E+00
  0.00000000E+00  0.00000000E+00  0.00000000E+00
  0.00000000E+00  0.00000000E+00  0.00000000E+00
  0.00000000E+00  0.00000000E+00  0.00000000E+00
  0.00000000E+00  0.00000000E+00  0.00000000E+00
  0.00000000E+00  0.00000000E+00  0.00000000E+00
  0.00000000E+00  0.00000000E+00  0.00000000E+00
  0.00000000E+00  0.00000000E+00  0.00000000E+00
  0.00000000E+00  0.00000000E+00  0.00000000E+00
  0.00000000E+00  0.00000000E+00  0.00000000E+00
  0.00000000E+00  0.00000000E+00  0.00000000E+00
  0.00000000E+00  0.00000000E+00  0.00000000E+00
  0.00000000E+00  0.00000000E+00  0.00000000E+00
  0.00000000E+00  0.00000000E+00  0.00000000E+00
  0.00000000E+00  0.00000000E+00  0.00000000E+00
  0.00000000E+00  0.00000000E+00  0.00000000E+00
  0.00000000E+00  0.00000000E+00  0.00000000E+00
  0.00000000E+00  0.00000000E+00  0.00000000E+00
  0.00000000E+00  0.00000000E+00  0.00000000E+00
  0.00000000E+00  0.00000000E+00  0.00000000E+00
  0.00000000E+00  0.00000000E+00  0.00000000E+00
  0.00000000E+00  0.00000000E+00  0.00000000E+00
  0.00000000E+00  0.00000000E+00  0.00000000E+00
  0.00000000E+00  0.00000000E+00  0.00000000E+00
  0.00000000E+00  0.00000000E+00  0.00000000E+00
  0.00000000E+00  0.00000000E+00  0.00000000E+00
  0.00000000E+00  0.00000000E+00  0.00000000E+00
  0.00000000E+00  0.00000000E+00  0.00000000E+00
  0.00000000E+00  0.00000000E+00  0.00000000E+00
  0.00000000E+00  0.00000000E+00  0.00000000E+00
  0.00000000E+00  0.00000000E+00  0.00000000E+00
  0.00000000E+00  0.00000000E+00  0.00000000E+00
  0.00000000E+00  0.00000000E+00  0.00000000E+00
  0.00000000E+00  0.00000000E+00  0.00000000E+00
  0.00000000E+00  0.00000000E+00  0.00000000E+00
  0.00000000E+00  0.00000000E+00  0.00000000E+00
  0.00000000E+00  0.00000000E+00  0.00000000E+00
  0.00000000E+00  0.00000000E+00  0.00000000E+00
  0.00000000E+00  0.00000000E+00  0.00000000E+00
  0.00000000E+00  0.00000000E+00  0.00000000E+00
  0.00000000E+00  0.00000000E+00  0.00000000E+00
  0.00000000E+00  0.00000000E+00  0.00000000E+00
  0.00000000E+00  0.00000000E+00  0.00000000E+00
  0.00000000E+00  0.00000000E+00  0.00000000E+00
  0.00000000E+00  0.00000000E+00  0.00000000E+00
  0.00000000E+00  0.00000000E+00  0.00000000E+00
  0.00000000E+00  0.00000000E+00  0.00000000E+00
  0.00000000E+00  0.00000000E+00  0.00000000E+00
  0.00000000E+00  0.00000000E+00  0.00000000E+00
  0.00000000E+00  0.00000000E+00  0.00000000E+00
  0.00000000E+00  0.00000000E+00  0.00000000E+00
  0.00000000E+00  0.00000000E+00  0.00000000E+00
  0.00000000E+00  0.00000000E+00  0.00000000E+00
  0.00000000E+00  0.00000000E+00  0.00000000E+00
  0.00000000E+00  0.00000000E+00  0.00000000E+00
  0.00000000E+00  0.00000000E+00  0.00000000E+00
  0.00000000E+00  0.00000000E+00  0.00000000E+00
  0.00000000E+00  0.00000000E+00  0.00000000E+00
  0.00000000E+00  0.00000000E+00  0.00000000E+00
  0.00000000E+00  0.00000000E+00  0.00000000E+00
  0.00000000E+00  0.00000000E+00  0.00000000E+00
  0.00000000E+00  0.00000000E+00  0.00000000E+00
  0.00000000E+00  0.00000000E+00  0.00000000E+00
  0.00000000E+00  0.00000000E+00  0.00000000E+00
  0.00000000E+00  0.00000000E+00  0.00000000E+00
  0.00000000E+00  0.00000000E+00  0.00000000E+00
  0.00000000E+00  0.00000000E+00  0.00000000E+00
  0.00000000E+00  0.00000000E+00  0.00000000E+00
  0.00000000E+00  0.00000000E+00  0.00000000E+00
  0.00000000E+00  0.00000000E+00  0.00000000E+00
  0.00000000E+00  0.00000000E+00  0.00000000E+00
  0.00000000E+00  0.00000000E+00  0.00000000E+00
  0.00000000E+00  0.00000000E+00  0.00000000E+00
  0.00000000E+00  0.00000000E+00  0.00000000E+00
  0.00000000E+00  0.00000000E+00  0.00000000E+00
  0.00000000E+00  0.00000000E+00  0.00000000E+00
  0.00000000E+00  0.00000000E+00  0.00000000E+00
  0.00000000E+00  0.00000000E+00  0.00000000E+00
  0.00000000E+00  0.00000000E+00  0.00000000E+00
  0.00000000E+00  0.00000000E+00  0.00000000E+00
  0.00000000E+00  0.00000000E+00  0.00000000E+00
  0.00000000E+00  0.00000000E+00  0.00000000E+00
  0.00000000E+00  0.00000000E+00  0.00000000E+00
  0.00000000E+00  0.00000000E+00  0.00000000E+00
  0.00000000E+00  0.00000000E+00  0.00000000E+00
  0.00000000E+00  0.00000000E+00  0.00000000E+00
  0.00000000E+00  0.00000000E+00  0.00000000E+00
  0.00000000E+00  0.00000000E+00  0.00000000E+00
  0.00000000E+00  0.00000000E+00  0.00000000E+00
  0.00000000E+00  0.00000000E+00  0.00000000E+00
  0.00000000E+00  0.00000000E+00  0.00000000E+00
  0.00000000E+00  0.00000000E+00  0.00000000E+00
  0.00000000E+00  0.00000000E+00  0.00000000E+00
  0.00000000E+00  0.00000000E+00  0.00000000E+00
  0.00000000E+00  0.00000000E+00  0.00000000E+00
  0.00000000E+00  0.00000000E+00  0.00000000E+00
  0.00000000E+00  0.00000000E+00  0.00000000E+00
  0.00000000E+00  0.00000000E+00  0.00000000E+00
  0.00000000E+00  0.00000000E+00  0.00000000E+00
  0.00000000E+00  0.00000000E+00  0.00000000E+00
  0.00000000E+00  0.00000000E+00  0.00000000E+00
  0.00000000E+00  0.00000000E+00  0.00000000E+00
  0.00000000E+00  0.00000000E+00  0.00000000E+00
  0.00000000E+00  0.00000000E+00  0.00000000E+00
  0.00000000E+00  0.00000000E+00  0.00000000E+00
  0.00000000E+00  0.00000000E+00  0.00000000E+00
  0.00000000E+00  0.00000000E+00  0.00000000E+00
  0.00000000E+00  0.00000000E+00  0.00000000E+00
  0.00000000E+00  0.00000000E+00  0.00000000E+00
  0.00000000E+00  0.00000000E+00  0.00000000E+00
  0.00000000E+00  0.00000000E+00  0.00000000E+00
  0.00000000E+00  0.00000000E+00  0.00000000E+00
  0.00000000E+00  0.00000000E+00  0.00000000E+00
  0.00000000E+00  0.00000000E+00  0.00000000E+00
  0.00000000E+00  0.00000000E+00  0.00000000E+00
  0.00000000E+00  0.00000000E+00  0.00000000E+00
  0.00000000E+00  0.00000000E+00  0.00000000E+00
  0.00000000E+00  0.00000000E+00  0.00000000E+00
  0.00000000E+00  0.00000000E+00  0.00000000E+00
  0.00000000E+00  0.00000000E+00  0.00000000E+00
  0.00000000E+00  0.00000000E+00  0.00000000E+00
  0.00000000E+00  0.00000000E+00  0.00000000E+00
  0.00000000E+00  0.00000000E+00  0.00000000E+00
  0.00000000E+00  0.00000000E+00  0.00000000E+00
  0.00000000E+00  0.00000000E+00  0.00000000E+00
  0.00000000E+00  0.00000000E+00  0.00000000E+00
  0.00000000E+00  0.00000000E+00  0.00000000E+00
  0.00000000E+00  0.00000000E+00  0.00000000E+00
  0.00000000E+00  0.00000000E+00  0.00000000E+00
  0.00000000E+00  0.00000000E+00  0.00000000E+00
  0.00000000E+00  0.00000000E+00  0.00000000E+00
  0.00000000E+00  0.00000000E+00  0.00000000E+00
  0.00000000E+00  0.00000000E+00  0.00000000E+00
  0.00000000E+00  0.00000000E+00  0.00000000E+00
  0.00000000E+00  0.00000000E+00  0.00000000E+00
  0.00000000E+00  0.00000000E+00  0.00000000E+00
  0.00000000E+00  0.00000000E+00  0.00000000E+00
  0.00000000E+00  0.00000000E+00  0.00000000E+00
  0.00000000E+00  0.00000000E+00  0.00000000E+00
  0.00000000E+00  0.00000000E+00  0.00000000E+00
  0.00000000E+00  0.00000000E+00  0.00000000E+00
  0.00000000E+00  0.00000000E+00  0.00000000E+00
  0.00000000E+00  0.00000000E+00  0.00000000E+00
  0.00000000E+00  0.00000000E+00  0.00000000E+00
  0.00000000E+00  0.00000000E+00  0.00000000E+00
  0.00000000E+00  0.00000000E+00  0.00000000E+00
  0.00000000E+00  0.00000000E+00  0.00000000E+00
  0.00000000E+00  0.00000000E+00  0.00000000E+00
  0.00000000E+00  0.00000000E+00  0.00000000E+00
  0.00000000E+00  0.00000000E+00  0.00000000E+00
  0.00000000E+00  0.00000000E+00  0.00000000E+00
  0.00000000E+00  0.00000000E+00  0.00000000E+00
  0.00000000E+00  0.00000000E+00  0.00000000E+00
  0.00000000E+00  0.00000000E+00  0.00000000E+00
  0.00000000E+00  0.00000000E+00  0.00000000E+00
  0.00000000E+00  0.00000000E+00  0.00000000E+00
  0.00000000E+00  0.00000000E+00  0.00000000E+00
  0.00000000E+00  0.00000000E+00  0.00000000E+00
  0.00000000E+00  0.00000000E+00  0.00000000E+00
  0.00000000E+00  0.00000000E+00  0.00000000E+00
  0.00000000E+00  0.00000000E+00  0.00000000E+00
  0.00000000E+00  0.00000000E+00  0.00000000E+00
  0.00000000E+00  0.00000000E+00  0.00000000E+00
  0.00000000E+00  0.00000000E+00  0.00000000E+00
  0.00000000E+00  0.00000000E+00  0.00000000E+00
  0.00000000E+00  0.00000000E+00  0.00000000E+00
  0.00000000E+00  0.00000000E+00  0.00000000E+00
  0.00000000E+00  0.00000000E+00  0.00000000E+00
  0.00000000E+00  0.00000000E+00  0.00000000E+00
  0.00000000E+00  0.00000000E+00  0.00000000E+00
  0.00000000E+00  0.00000000E+00  0.00000000E+00
  0.00000000E+00  0.00000000E+00  0.00000000E+00
  0.00000000E+00  0.00000000E+00  0.00000000E+00
  0.00000000E+00  0.00000000E+00  0.00000000E+00
  0.00000000E+00  0.00000000E+00  0.00000000E+00
  0.00000000E+00  0.00000000E+00  0.00000000E+00
  0.00000000E+00  0.00000000E+00  0.00000000E+00
  0.00000000E+00  0.00000000E+00  0.00000000E+00
  0.00000000E+00  0.00000000E+00  0.00000000E+00
  0.00000000E+00  0.00000000E+00  0.00000000E+00
  0.00000000E+00  0.00000000E+00  0.00000000E+00
  0.00000000E+00  0.00000000E+00  0.00000000E+00
  0.00000000E+00  0.00000000E+00  0.00000000E+00
  0.00000000E+00  0.00000000E+00  0.00000000E+00
  0.00000000E+00  0.00000000E+00  0.00000000E+00
  0.00000000E+00  0.00000000E+00  0.00000000E+00
  0.00000000E+00  0.00000000E+00  0.00000000E+00
