# Supplementary material for: Breaking the activity-selectivity trade-off in Fenton-like catalysis by d-orbital modulation of single-atom sites within a nano-island-like structure
Source: Nat Commun. 2026 Jun 8;17:7293. doi: 10.1038/s41467-026-74072-2 (PMC13402592; doi:10.1038/s41467-026-74072-2)
Supplement: Supplementary file 13 — Source data [file 41467_2026_74072_MOESM13_ESM.xlsx]

## Sheet: Fig. 1b
2 Theta	CoN3C/rGO	CoN3C	rGO
5	3908.33	3991.67	4333.33
5.02	3920.83	4341.67	3904.17
5.04	3812.5	4216.67	4066.67
5.06	3637.5	4383.33	3950
5.08	3862.5	4350	3975
5.1	3633.33	4525	3995.83
5.12	3804.17	4366.67	4087.5
5.14	3866.67	4470.83	3995.83
5.16	3858.33	4554.17	4012.5
5.18	3937.5	4545.83	3987.5
5.2	3783.33	4591.67	3987.5
5.22	4029.17	4470.83	4079.17
5.24	3970.83	4416.67	4266.67
5.26	3991.67	4716.67	4116.67
5.28	4241.67	4870.83	4020.83
5.3	4137.5	4525	3895.83
5.32	4162.5	4954.17	3950
5.34	4016.67	4675	3958.33
5.36	3962.5	4429.17	4220.83
5.38	3845.83	4637.5	4058.33
5.4	4025	4666.67	4125
5.42	3987.5	4470.83	3979.17
5.44	4283.33	4704.17	4037.5
5.46	4079.17	4650	4008.33
5.48	4058.33	4770.83	3933.33
5.5	4175	4850	3933.33
5.52	4216.67	4779.17	4033.33
5.54	3987.5	4708.33	3883.33
5.56	4145.83	5020.83	3979.17
5.58	4112.5	4737.5	4012.5
5.6	4170.83	5054.17	4216.67
5.62	4045.83	4700	3866.67
5.64	4208.33	4850	3895.83
5.66	4245.83	4975	4179.17
5.68	4254.17	4854.17	4050
5.7	4554.17	4979.17	3895.83
5.72	3925	4954.17	4129.17
5.74	3941.67	5079.17	3883.33
5.76	4079.17	5004.17	4125
5.78	4079.17	4912.5	3816.67
5.8	4029.17	4825	3850
5.82	4075	4970.83	3908.33
5.84	4179.17	4900	3916.67
5.86	4066.67	5029.17	4054.17
5.88	4070.83	4912.5	3829.17
5.9	4266.67	4925	4037.5
5.92	4112.5	5045.83	4054.17
5.94	4295.83	4916.67	3904.17
5.96	4266.67	4787.5	3966.67
5.98	4133.33	5166.67	3945.83
6	4054.17	4950	4087.5
6.02	4175	5108.33	3954.17
6.04	4129.17	5025	3816.67
6.06	4133.33	5050	3866.67
6.08	4125	5054.17	4062.5
6.1	4025	5091.67	3983.33
6.12	4300	4795.83	3983.33
6.14	4133.33	5058.33	3958.33
6.16	4275	5254.17	3937.5
6.18	4179.17	5454.17	4033.33
6.2	3829.17	5183.33	3762.5
6.22	4258.33	4816.67	4070.83
6.24	4154.17	4950	3875
6.26	3954.17	4887.5	4041.67
6.28	3895.83	5195.83	4025
6.3	4241.67	5020.83	4058.33
6.32	4083.33	5162.5	3737.5
6.34	4183.33	5216.67	3679.17
6.36	3941.67	4858.33	3829.17
6.38	4091.67	5062.5	3820.83
6.4	3983.33	5070.83	3620.83
6.42	3987.5	4933.33	3933.33
6.44	4054.17	4854.17	3866.67
6.46	4204.17	4941.67	3829.17
6.48	3837.5	5300	3670.83
6.5	3825	5016.67	3833.33
6.52	4087.5	5191.67	3629.17
6.54	4087.5	5337.5	3841.67
6.56	4083.33	5229.17	3816.67
6.58	4233.33	5104.17	3837.5
6.6	4008.33	5250	3812.5
6.62	4120.83	5300	3658.33
6.64	4191.67	5170.83	3900
6.66	4083.33	5220.83	3804.17
6.68	4004.17	5000	3633.33
6.7	4037.5	5237.5	3895.83
6.72	4029.17	5308.33	3912.5
6.74	3866.67	5287.5	3891.67
6.76	3895.83	5245.83	3775
6.78	4050	5075	3629.17
6.8	3962.5	5187.5	3829.17
6.82	4037.5	4916.67	3550
6.84	4012.5	5012.5	3629.17
6.86	4087.5	4950	3554.17
6.88	4025	5145.83	3679.17
6.9	4154.17	5462.5	3654.17
6.92	4070.83	5033.33	3495.83
6.94	3833.33	5137.5	3445.83
6.96	4062.5	5383.33	3637.5
6.98	4183.33	5183.33	3729.17
7	3833.33	5241.67	3600
7.02	4029.17	5229.17	3691.67
7.04	4170.83	5370.83	3570.83
7.06	3808.33	5191.67	3704.17
7.08	3991.67	4937.5	3716.67
7.1	3837.5	5020.83	3637.5
7.12	3766.67	5537.5	3570.83
7.14	3791.67	5141.67	3320.83
7.16	3683.33	5291.67	3683.33
7.18	3941.67	5145.83	3562.5
7.2	4066.67	4841.67	3791.67
7.22	3937.5	5237.5	3587.5
7.24	3958.33	5325	3587.5
7.26	3783.33	4941.67	3558.33
7.28	3670.83	5316.67	3454.17
7.3	3729.17	5104.17	3591.67
7.32	3808.33	5179.17	3616.67
7.34	3916.67	5179.17	3525
7.36	3850	5270.83	3600
7.38	3779.17	5525	3562.5
7.4	3816.67	5291.67	3745.83
7.42	3883.33	5345.83	3416.67
7.44	3925	5470.83	3366.67
7.46	3883.33	5008.33	3529.17
7.48	4037.5	5020.83	3591.67
7.5	3904.17	5104.17	3520.83
7.52	4020.83	5354.17	3600
7.54	3687.5	5233.33	3458.33
7.56	3904.17	5016.67	3700
7.58	3575	5095.83	3604.17
7.6	3808.33	5350	3583.33
7.62	3679.17	5479.17	3570.83
7.64	3845.83	5220.83	3229.17
7.66	3829.17	5216.67	3300
7.68	3908.33	5145.83	3641.67
7.7	3658.33	5016.67	3520.83
7.72	3858.33	5154.17	3416.67
7.74	3641.67	5050	3500
7.76	3625	5275	3554.17
7.78	3725	5208.33	3587.5
7.8	4166.67	5375	3683.33
7.82	3908.33	5125	3504.17
7.84	4020.83	5233.33	3500
7.86	3945.83	5304.17	3654.17
7.88	3741.67	5137.5	3545.83
7.9	3770.83	5170.83	3375
7.92	3787.5	5291.67	3304.17
7.94	3750	5225	3345.83
7.96	3762.5	5358.33	3316.67
7.98	3600	5216.67	3375
8	3587.5	5170.83	3408.33
8.02	3716.67	5229.17	3379.17
8.04	3641.67	5241.67	3266.67
8.06	3850	5070.83	3366.67
8.08	3783.33	5291.67	3279.17
8.1	3733.33	5120.83	3250
8.12	3841.67	5216.67	3316.67
8.14	3612.5	5295.83	3375
8.16	3700	5183.33	3550
8.18	3887.5	5229.17	3608.33
8.2	3991.67	5408.33	3554.17
8.22	3720.83	5066.67	3229.17
8.24	3720.83	5304.17	3370.83
8.26	3808.33	5116.67	3412.5
8.28	3683.33	4891.67	3529.17
8.3	3629.17	5237.5	3391.67
8.32	3637.5	5341.67	3187.5
8.34	3658.33	5200	3425
8.36	3737.5	5016.67	3420.83
8.38	4012.5	5200	3333.33
8.4	3616.67	5137.5	3175
8.42	3716.67	5350	3150
8.44	3787.5	5366.67	3350
8.46	3958.33	5270.83	3291.67
8.48	3895.83	5016.67	3358.33
8.5	3716.67	5320.83	3420.83
8.52	3841.67	5245.83	3204.17
8.54	3495.83	5087.5	3387.5
8.56	3929.17	5108.33	3270.83
8.58	3591.67	5166.67	3241.67
8.6	3837.5	5133.33	3433.33
8.62	3804.17	5195.83	3137.5
8.64	3787.5	5266.67	3320.83
8.66	3912.5	5316.67	3200
8.68	3683.33	5250	3420.83
8.7	3808.33	5362.5	3312.5
8.72	3575	5341.67	3329.17
8.74	3816.67	5100	3150
8.76	3708.33	5354.17	3133.33
8.78	3675	5191.67	3325
8.8	3762.5	5037.5	3337.5
8.82	3670.83	4966.67	3320.83
8.84	3695.83	5154.17	2991.67
8.86	3608.33	5470.83	3279.17
8.88	3512.5	5170.83	3320.83
8.9	3612.5	5095.83	3291.67
8.92	3741.67	5075	3275
8.94	3820.83	5225	3304.17
8.96	3725	5225	3083.33
8.98	3779.17	5170.83	3170.83
9	3562.5	5133.33	3487.5
9.02	3575	5200	3304.17
9.04	3841.67	5200	3116.67
9.06	3541.67	5229.17	3304.17
9.08	3704.17	5183.33	3166.67
9.1	3629.17	5366.67	3287.5
9.12	3545.83	5300	3345.83
9.14	3541.67	5437.5	3316.67
9.16	3837.5	5066.67	3162.5
9.18	3725	5079.17	3187.5
9.2	3645.83	5133.33	3333.33
9.22	3437.5	5154.17	3266.67
9.24	3670.83	5287.5	3204.17
9.26	3737.5	4954.17	3183.33
9.28	3525	5000	3187.5
9.3	3650	5162.5	3225
9.32	3433.33	5362.5	3400
9.34	3658.33	5108.33	3462.5
9.36	3562.5	4954.17	3408.33
9.38	3370.83	5350	3158.33
9.4	3679.17	5337.5	3191.67
9.42	3566.67	5229.17	3150
9.44	3566.67	5070.83	3141.67
9.46	3858.33	5341.67	3412.5
9.48	3850	5083.33	3208.33
9.5	3483.33	5000	3083.33
9.52	3633.33	4883.33	3287.5
9.54	3591.67	4904.17	3175
9.56	3604.17	5250	3308.33
9.58	3695.83	5408.33	3225
9.6	3445.83	5212.5	3345.83
9.62	3741.67	4950	3287.5
9.64	3654.17	4941.67	3312.5
9.66	3533.33	5045.83	3108.33
9.68	3458.33	5225	3462.5
9.7	3616.67	5404.17	3108.33
9.72	3445.83	5229.17	3183.33
9.74	3766.67	5045.83	3291.67
9.76	3645.83	5270.83	3075
9.78	3387.5	5425	3154.17
9.8	3525	5479.17	3045.83
9.82	3508.33	5037.5	3254.17
9.84	3637.5	5225	3008.33
9.86	3620.83	5050	3225
9.88	3487.5	5550	3095.83
9.9	3500	5133.33	3158.33
9.92	3562.5	5275	3275
9.94	3695.83	5241.67	3191.67
9.96	3675	5095.83	3091.67
9.98	3712.5	4858.33	2970.83
10	3687.5	5095.83	3308.33
10.02	3470.83	4933.33	3008.33
10.04	3425	5200	2945.83
10.06	3654.17	5091.67	3291.67
10.08	3608.33	4929.17	3162.5
10.1	3558.33	4866.67	3025
10.12	3516.67	5504.17	3341.67
10.14	3558.33	5200	3150
10.16	3616.67	4829.17	3137.5
10.18	3695.83	5308.33	3287.5
10.2	3654.17	5387.5	3179.17
10.22	3679.17	5316.67	3170.83
10.24	3491.67	5304.17	3033.33
10.26	3525	5125	3208.33
10.28	3925	5100	3062.5
10.3	3637.5	4850	3229.17
10.32	3491.67	4904.17	3075
10.34	3437.5	5137.5	3070.83
10.36	3583.33	5029.17	3287.5
10.38	3650	4966.67	3087.5
10.4	3466.67	5008.33	3391.67
10.42	3341.67	5220.83	3395.83
10.44	3391.67	5079.17	3141.67
10.46	3504.17	5320.83	3079.17
10.48	3341.67	5241.67	3191.67
10.5	3537.5	5470.83	3033.33
10.52	3625	5137.5	3158.33
10.54	3625	5050	3200
10.56	3529.17	4887.5	3104.17
10.58	3591.67	5229.17	3220.83
10.6	3633.33	5129.17	2941.67
10.62	3583.33	5283.33	3041.67
10.64	3616.67	5050	3129.17
10.66	3629.17	5145.83	3079.17
10.68	3545.83	5166.67	3183.33
10.7	3966.67	4937.5	3162.5
10.72	3562.5	5416.67	2975
10.74	3683.33	4995.83	3179.17
10.76	3629.17	5058.33	2991.67
10.78	3629.17	4933.33	2987.5
10.8	3641.67	5158.33	3187.5
10.82	3387.5	5237.5	3137.5
10.84	3554.17	4816.67	3054.17
10.86	3687.5	5204.17	2895.83
10.88	3466.67	5054.17	3012.5
10.9	3425	5291.67	3008.33
10.92	3529.17	5291.67	3300
10.94	3350	5070.83	2987.5
10.96	3366.67	5070.83	3020.83
10.98	3445.83	5091.67	3100
11	3320.83	4695.83	2929.17
11.02	3470.83	5012.5	3033.33
11.04	3325	5116.67	3004.17
11.06	3458.33	5345.83	3141.67
11.08	3158.33	5120.83	3070.83
11.1	3241.67	5191.67	3141.67
11.12	3595.83	5241.67	2737.5
11.14	3320.83	5041.67	3225
11.16	3575	4995.83	3079.17
11.18	3345.83	5083.33	2904.17
11.2	3620.83	4916.67	2862.5
11.22	3470.83	5316.67	3129.17
11.24	3383.33	4975	2995.83
11.26	3391.67	5220.83	3008.33
11.28	3433.33	5300	2858.33
11.3	3312.5	5020.83	3262.5
11.32	3195.83	5158.33	3000
11.34	3395.83	5020.83	2987.5
11.36	3500	5295.83	3066.67
11.38	3366.67	5270.83	3050
11.4	3254.17	5137.5	3008.33
11.42	3329.17	4858.33	2779.17
11.44	3591.67	4820.83	2833.33
11.46	3616.67	4883.33	2908.33
11.48	3504.17	5112.5	2966.67
11.5	3441.67	5320.83	3133.33
11.52	3366.67	5095.83	2912.5
11.54	3575	4979.17	3012.5
11.56	3529.17	4891.67	2962.5
11.58	3500	5066.67	2887.5
11.6	3308.33	5366.67	2783.33
11.62	3362.5	5141.67	2900
11.64	3462.5	5429.17	3045.83
11.66	3587.5	5141.67	3012.5
11.68	3416.67	5091.67	2866.67
11.7	3195.83	5000	2941.67
11.72	3433.33	5075	3008.33
11.74	3279.17	4962.5	3062.5
11.76	3562.5	5091.67	2716.67
11.78	3466.67	5204.17	2829.17
11.8	3220.83	5166.67	3100
11.82	3466.67	4750	2800
11.84	3500	4950	2808.33
11.86	3466.67	5150	3070.83
11.88	3533.33	5141.67	3237.5
11.9	3454.17	5354.17	2983.33
11.92	3500	5141.67	3000
11.94	3395.83	4837.5	2979.17
11.96	3291.67	4966.67	2812.5
11.98	3354.17	5145.83	2895.83
12	3575	4854.17	2891.67
12.02	3408.33	5125	2887.5
12.04	3320.83	5129.17	2895.83
12.06	3562.5	4904.17	2887.5
12.08	3354.17	5037.5	2970.83
12.1	3637.5	4966.67	3141.67
12.12	3229.17	5070.83	3100
12.14	3308.33	5158.33	2937.5
12.16	3241.67	4779.17	2870.83
12.18	3133.33	5029.17	2775
12.2	3475	5008.33	2991.67
12.22	3141.67	5200	2975
12.24	3270.83	5266.67	2695.83
12.26	3212.5	5162.5	2879.17
12.28	3300	4904.17	2608.33
12.3	3200	5037.5	2704.17
12.32	3320.83	4908.33	2825
12.34	3229.17	4816.67	2812.5
12.36	3379.17	5025	2987.5
12.38	3408.33	5179.17	2887.5
12.4	3025	5204.17	2854.17
12.42	3029.17	5220.83	2941.67
12.44	3125	5037.5	2800
12.46	3337.5	4916.67	2841.67
12.48	3312.5	4741.67	2883.33
12.5	3341.67	5029.17	2825
12.52	3225	5191.67	2866.67
12.54	3416.67	5420.83	2791.67
12.56	3200	5208.33	2929.17
12.58	3354.17	5045.83	2916.67
12.6	3304.17	5191.67	2920.83
12.62	3204.17	5000	2970.83
12.64	3100	5070.83	2783.33
12.66	3358.33	5100	2687.5
12.68	3370.83	5025	2704.17
12.7	3308.33	5058.33	2929.17
12.72	3204.17	5225	2945.83
12.74	3283.33	5116.67	2916.67
12.76	3320.83	5087.5	2762.5
12.78	3404.17	5266.67	2862.5
12.8	3437.5	5008.33	3008.33
12.82	3408.33	5254.17	2787.5
12.84	3316.67	5037.5	2512.5
12.86	3308.33	5100	2716.67
12.88	3279.17	5275	2704.17
12.9	3250	5200	2858.33
12.92	3150	5162.5	2770.83
12.94	3354.17	4970.83	2729.17
12.96	3404.17	5308.33	2783.33
12.98	3241.67	5279.17	2754.17
13	3225	5012.5	2987.5
13.02	3258.33	4620.83	2829.17
13.04	3237.5	4812.5	2862.5
13.06	3316.67	5079.17	2929.17
13.08	3362.5	4966.67	2800
13.1	3245.83	4804.17	2787.5
13.12	3312.5	5137.5	2850
13.14	3262.5	5008.33	2766.67
13.16	3283.33	5016.67	2787.5
13.18	3220.83	4887.5	3045.83
13.2	3295.83	5054.17	2891.67
13.22	3404.17	4720.83	2779.17
13.24	3212.5	5033.33	2862.5
13.26	3441.67	5033.33	2783.33
13.28	3362.5	5166.67	2933.33
13.3	3362.5	5137.5	2708.33
13.32	3279.17	5112.5	2704.17
13.34	3366.67	5204.17	2687.5
13.36	3200	5300	2862.5
13.38	3091.67	5266.67	2950
13.4	3012.5	5129.17	2837.5
13.42	3329.17	4995.83	2841.67
13.44	3387.5	4937.5	2820.83
13.46	3445.83	5187.5	2654.17
13.48	3345.83	4983.33	2875
13.5	3445.83	4900	2641.67
13.52	3125	5012.5	2658.33
13.54	3145.83	4808.33	2941.67
13.56	3187.5	4995.83	2712.5
13.58	3304.17	5008.33	2754.17
13.6	3237.5	4995.83	2825
13.62	3183.33	5308.33	2745.83
13.64	3295.83	5083.33	2841.67
13.66	3320.83	5125	2758.33
13.68	3125	4945.83	2654.17
13.7	3350	4929.17	2712.5
13.72	3458.33	5233.33	2779.17
13.74	3241.67	5233.33	2891.67
13.76	3204.17	5075	2645.83
13.78	3433.33	4933.33	2570.83
13.8	3195.83	4879.17	2829.17
13.82	3300	5137.5	2750
13.84	3112.5	4808.33	2887.5
13.86	3300	5050	2937.5
13.88	3379.17	5025	2691.67
13.9	3166.67	5079.17	2770.83
13.92	3316.67	5070.83	2666.67
13.94	3220.83	5116.67	2762.5
13.96	3350	5237.5	2466.67
13.98	3087.5	4937.5	2608.33
14	3370.83	4895.83	2791.67
14.02	3225	5150	2766.67
14.04	3320.83	5162.5	2945.83
14.06	3191.67	4987.5	2841.67
14.08	3245.83	4904.17	2900
14.1	3025	4962.5	2691.67
14.12	3287.5	5158.33	2704.17
14.14	3104.17	5045.83	2625
14.16	3258.33	5016.67	2762.5
14.18	3358.33	5229.17	2820.83
14.2	3216.67	5133.33	2716.67
14.22	3312.5	4995.83	2725
14.24	3350	4900	2654.17
14.26	3345.83	5325	2629.17
14.28	3333.33	4904.17	2695.83
14.3	3070.83	4925	2812.5
14.32	3045.83	5237.5	2758.33
14.34	3266.67	4937.5	2679.17
14.36	3383.33	4991.67	2750
14.38	3087.5	5254.17	2708.33
14.4	3125	5029.17	2629.17
14.42	3075	5025	2683.33
14.44	3291.67	5029.17	2754.17
14.46	3295.83	5045.83	2954.17
14.48	3179.17	5216.67	2462.5
14.5	3354.17	5037.5	2754.17
14.52	3262.5	5250	2575
14.54	3195.83	4950	2641.67
14.56	3120.83	4691.67	2537.5
14.58	3400	4870.83	2708.33
14.6	3191.67	5125	2816.67
14.62	3091.67	5150	2720.83
14.64	3350	5016.67	2508.33
14.66	3350	4754.17	2612.5
14.68	3258.33	5091.67	2729.17
14.7	3170.83	5104.17	2679.17
14.72	3083.33	5375	2733.33
14.74	3304.17	5225	2775
14.76	3250	5070.83	2554.17
14.78	3112.5	4962.5	2695.83
14.8	3575	5083.33	2808.33
14.82	3200	5025	2741.67
14.84	3200	5054.17	2816.67
14.86	3495.83	4966.67	2708.33
14.88	3275	4775	2554.17
14.9	3229.17	4875	2695.83
14.92	3362.5	4950	2779.17
14.94	3345.83	4966.67	2750
14.96	3254.17	5104.17	2604.17
14.98	3170.83	5250	2633.33
15	3154.17	4979.17	2795.83
15.02	3175	5170.83	2783.33
15.04	3295.83	5070.83	2500
15.06	3300	5266.67	2762.5
15.08	3287.5	4995.83	2754.17
15.1	3170.83	4858.33	2679.17
15.12	3112.5	5062.5	2525
15.14	3158.33	4954.17	2720.83
15.16	3175	5012.5	2704.17
15.18	3287.5	4929.17	2658.33
15.2	3170.83	5016.67	2862.5
15.22	3045.83	5020.83	2679.17
15.24	3295.83	4933.33	2704.17
15.26	3279.17	5287.5	2704.17
15.28	3170.83	5225	2641.67
15.3	3237.5	5216.67	2670.83
15.32	3020.83	5258.33	2612.5
15.34	3187.5	5075	2620.83
15.36	3145.83	5154.17	2762.5
15.38	3204.17	5054.17	2575
15.4	3341.67	4962.5	2650
15.42	3066.67	5033.33	2570.83
15.44	3245.83	5162.5	2645.83
15.46	2958.33	4920.83	2795.83
15.48	3129.17	5158.33	2595.83
15.5	3095.83	4816.67	2741.67
15.52	3045.83	4850	2700
15.54	3054.17	5041.67	2700
15.56	3220.83	5350	2491.67
15.58	3254.17	5075	2604.17
15.6	3220.83	5091.67	2620.83
15.62	3283.33	5170.83	2637.5
15.64	3237.5	4820.83	2625
15.66	3183.33	4841.67	2683.33
15.68	3137.5	4762.5	2654.17
15.7	3029.17	4866.67	2566.67
15.72	2958.33	5075	2570.83
15.74	3216.67	5112.5	2591.67
15.76	3241.67	5116.67	2591.67
15.78	3137.5	5116.67	2666.67
15.8	3229.17	5037.5	2737.5
15.82	3291.67	5125	2566.67
15.84	3158.33	4854.17	2691.67
15.86	3079.17	4937.5	2470.83
15.88	3295.83	5208.33	2570.83
15.9	3162.5	5287.5	2662.5
15.92	3125	5208.33	2729.17
15.94	3287.5	5016.67	2725
15.96	3266.67	4954.17	2666.67
15.98	3329.17	5045.83	2537.5
16	3179.17	5125	2620.83
16.02	3108.33	4858.33	2579.17
16.04	2975	5041.67	2729.17
16.06	3129.17	5387.5	2608.33
16.08	3120.83	5108.33	2737.5
16.1	3191.67	5104.17	2687.5
16.12	3141.67	4895.83	2620.83
16.14	3112.5	4879.17	2708.33
16.16	3100	5220.83	2612.5
16.18	3120.83	5008.33	2683.33
16.2	3104.17	4962.5	2566.67
16.22	3316.67	5037.5	2737.5
16.24	3145.83	5095.83	2679.17
16.26	3325	4912.5	2566.67
16.28	3241.67	5033.33	2604.17
16.3	3141.67	5075	2675
16.32	3179.17	5054.17	2666.67
16.34	3133.33	4795.83	2750
16.36	3129.17	5062.5	2658.33
16.38	3004.17	5225	2520.83
16.4	3241.67	5033.33	2766.67
16.42	3179.17	4841.67	2575
16.44	3237.5	4983.33	2687.5
16.46	3270.83	5320.83	2525
16.48	3170.83	5137.5	2591.67
16.5	3104.17	5116.67	2541.67
16.52	3062.5	5083.33	2683.33
16.54	3241.67	5341.67	2766.67
16.56	3187.5	5075	2466.67
16.58	3062.5	4995.83	2525
16.6	3300	5170.83	2854.17
16.62	3229.17	4862.5	2679.17
16.64	3250	5379.17	2466.67
16.66	3325	4854.17	2670.83
16.68	3258.33	5166.67	2562.5
16.7	3112.5	4879.17	2858.33
16.72	3079.17	5204.17	2466.67
16.74	3104.17	4725	2820.83
16.76	3145.83	5158.33	2591.67
16.78	3104.17	5104.17	2812.5
16.8	3170.83	5075	2662.5
16.82	3166.67	4779.17	2691.67
16.84	3062.5	5091.67	2716.67
16.86	3091.67	5008.33	2725
16.88	3120.83	4970.83	2608.33
16.9	3087.5	4900	2725
16.92	3029.17	4983.33	2737.5
16.94	3079.17	5095.83	2662.5
16.96	3079.17	4983.33	2554.17
16.98	3120.83	4737.5	2637.5
17	3112.5	4929.17	2825
17.02	3312.5	5033.33	2679.17
17.04	3150	4991.67	2525
17.06	3108.33	5050	2691.67
17.08	3020.83	4908.33	2445.83
17.1	3104.17	4995.83	2733.33
17.12	3050	5100	2650
17.14	3241.67	5016.67	2545.83
17.16	3050	5275	2441.67
17.18	3100	5170.83	2795.83
17.2	3104.17	5029.17	2675
17.22	3158.33	5237.5	2516.67
17.24	2970.83	5141.67	2645.83
17.26	3087.5	4920.83	2504.17
17.28	3229.17	4912.5	2675
17.3	3079.17	5187.5	2604.17
17.32	3170.83	5016.67	2541.67
17.34	3245.83	4987.5	2625
17.36	2820.83	4845.83	2491.67
17.38	2991.67	4829.17	2616.67
17.4	3191.67	4908.33	2537.5
17.42	3137.5	4941.67	2562.5
17.44	3025	4954.17	2712.5
17.46	2904.17	4879.17	2600
17.48	2929.17	5054.17	2508.33
17.5	3000	4895.83	2570.83
17.52	3104.17	5208.33	2683.33
17.54	2975	4816.67	2575
17.56	3154.17	4995.83	2487.5
17.58	2833.33	4883.33	2650
17.6	3166.67	4925	2766.67
17.62	2991.67	4991.67	2645.83
17.64	3200	4862.5	2800
17.66	2995.83	4895.83	2650
17.68	3116.67	4983.33	2720.83
17.7	3037.5	5154.17	2708.33
17.72	3100	5125	2712.5
17.74	3179.17	5108.33	2562.5
17.76	2920.83	5129.17	2787.5
17.78	3229.17	5062.5	2758.33
17.8	3250	5012.5	2487.5
17.82	3029.17	5258.33	2525
17.84	3237.5	4987.5	2550
17.86	3162.5	5095.83	2554.17
17.88	2941.67	5275	2541.67
17.9	3162.5	5058.33	2591.67
17.92	2970.83	4845.83	2583.33
17.94	3108.33	4858.33	2708.33
17.96	3058.33	4945.83	2766.67
17.98	2891.67	5041.67	2662.5
18	3295.83	5045.83	2791.67
18.02	3070.83	5145.83	2758.33
18.04	3187.5	4941.67	2725
18.06	3158.33	4987.5	2716.67
18.08	3166.67	4854.17	2491.67
18.1	3220.83	5066.67	2595.83
18.12	3037.5	5183.33	2712.5
18.14	3050	4954.17	2704.17
18.16	3087.5	5129.17	2675
18.18	3216.67	4895.83	2600
18.2	3087.5	5016.67	2491.67
18.22	3154.17	5358.33	2670.83
18.24	3304.17	4983.33	2812.5
18.26	3225	5245.83	2520.83
18.28	3212.5	4804.17	2683.33
18.3	3079.17	5079.17	2720.83
18.32	3129.17	5020.83	2575
18.34	3062.5	5212.5	2683.33
18.36	3220.83	5204.17	2895.83
18.38	2929.17	5058.33	2629.17
18.4	3104.17	5050	2616.67
18.42	2962.5	5208.33	2575
18.44	2816.67	5379.17	2616.67
18.46	3083.33	5029.17	2604.17
18.48	3191.67	5050	2762.5
18.5	3262.5	4816.67	2595.83
18.52	3275	4891.67	2745.83
18.54	3166.67	4995.83	2812.5
18.56	2995.83	4875	2737.5
18.58	2983.33	4929.17	2620.83
18.6	3050	5066.67	2737.5
18.62	3058.33	4850	2754.17
18.64	3308.33	5225	2783.33
18.66	3225	4916.67	2629.17
18.68	3225	5050	2891.67
18.7	3045.83	5166.67	2975
18.72	3204.17	4770.83	2704.17
18.74	2987.5	5008.33	2658.33
18.76	3108.33	4816.67	2754.17
18.78	3075	5033.33	2679.17
18.8	2975	5162.5	2645.83
18.82	3300	4937.5	2775
18.84	3033.33	4791.67	2600
18.86	3041.67	4804.17	2762.5
18.88	3170.83	4933.33	2725
18.9	3158.33	4916.67	2775
18.92	3258.33	5008.33	2733.33
18.94	3083.33	4920.83	2687.5
18.96	2983.33	4866.67	2679.17
18.98	3170.83	4983.33	2683.33
19	3054.17	4991.67	2745.83
19.02	3104.17	5133.33	2700
19.04	3041.67	5070.83	2641.67
19.06	3279.17	4925	2612.5
19.08	3320.83	5112.5	2725
19.1	3183.33	4987.5	2612.5
19.12	3195.83	5083.33	2908.33
19.14	2895.83	5037.5	2795.83
19.16	3275	4970.83	2679.17
19.18	3187.5	4954.17	2704.17
19.2	2954.17	4712.5	2800
19.22	3133.33	4654.17	2762.5
19.24	3279.17	4925	2820.83
19.26	3433.33	5183.33	2800
19.28	2958.33	5016.67	2675
19.3	2950	5000	2875
19.32	3175	5137.5	2812.5
19.34	3108.33	4812.5	2666.67
19.36	3008.33	4850	2904.17
19.38	3262.5	4787.5	2850
19.4	3054.17	5008.33	2754.17
19.42	3345.83	5120.83	2720.83
19.44	3004.17	5170.83	2783.33
19.46	3266.67	4991.67	2712.5
19.48	3137.5	4995.83	2775
19.5	3379.17	5066.67	2854.17
19.52	3212.5	4995.83	2900
19.54	2983.33	4987.5	2504.17
19.56	3166.67	4695.83	2758.33
19.58	3345.83	4837.5	2666.67
19.6	3091.67	4995.83	2783.33
19.62	3145.83	5025	2975
19.64	3125	5245.83	2933.33
19.66	3320.83	4850	2779.17
19.68	3183.33	5041.67	2758.33
19.7	3037.5	5104.17	2933.33
19.72	3045.83	5075	2770.83
19.74	3154.17	4983.33	2858.33
19.76	3387.5	5158.33	2754.17
19.78	3354.17	5162.5	3112.5
19.8	3150	5079.17	2870.83
19.82	3229.17	5045.83	2875
19.84	3237.5	5012.5	2700
19.86	3058.33	5037.5	2991.67
19.88	3162.5	5270.83	2904.17
19.9	3225	4925	2920.83
19.92	3220.83	5091.67	2841.67
19.94	3245.83	4825	2925
19.96	3304.17	4750	2637.5
19.98	3125	4891.67	2950
20	3195.83	5162.5	2704.17
20.02	3291.67	4854.17	2766.67
20.04	3291.67	5091.67	2841.67
20.06	3137.5	4741.67	2683.33
20.08	2900	5020.83	2625
20.1	3079.17	5145.83	2908.33
20.12	3383.33	4808.33	2841.67
20.14	3262.5	5412.5	3000
20.16	3287.5	4979.17	2933.33
20.18	3116.67	4979.17	3012.5
20.2	3204.17	4979.17	2887.5
20.22	3300	4945.83	2679.17
20.24	3329.17	4979.17	2758.33
20.26	3275	5129.17	2958.33
20.28	3287.5	5016.67	2958.33
20.3	3158.33	4804.17	2700
20.32	3316.67	4858.33	2766.67
20.34	3154.17	4908.33	2716.67
20.36	3258.33	5029.17	2883.33
20.38	3383.33	4908.33	2920.83
20.4	3154.17	4833.33	2720.83
20.42	3283.33	4645.83	2812.5
20.44	3412.5	4870.83	2812.5
20.46	3004.17	5154.17	2766.67
20.48	3204.17	4966.67	2841.67
20.5	3316.67	4962.5	2766.67
20.52	3175	5275	2820.83
20.54	3162.5	4966.67	2779.17
20.56	3362.5	4950	2950
20.58	3091.67	4987.5	2883.33
20.6	3279.17	4962.5	2679.17
20.62	3254.17	4829.17	3050
20.64	3220.83	5204.17	2891.67
20.66	3345.83	4929.17	2633.33
20.68	3237.5	5054.17	2766.67
20.7	3495.83	4954.17	2837.5
20.72	3237.5	4995.83	2820.83
20.74	3395.83	4833.33	2741.67
20.76	3333.33	4795.83	3008.33
20.78	3200	4912.5	2766.67
20.8	3295.83	4941.67	2816.67
20.82	3345.83	4754.17	2904.17
20.84	3466.67	4954.17	3083.33
20.86	3162.5	4762.5	2837.5
20.88	3345.83	4845.83	2891.67
20.9	3312.5	5037.5	2795.83
20.92	3229.17	4954.17	2866.67
20.94	3300	4729.17	2729.17
20.96	3475	4841.67	2908.33
20.98	3162.5	5158.33	2816.67
21	3125	4845.83	2945.83
21.02	3262.5	4925	2920.83
21.04	3200	5079.17	2975
21.06	3470.83	4770.83	3045.83
21.08	3208.33	5108.33	2929.17
21.1	3112.5	4775	2700
21.12	3229.17	4820.83	2950
21.14	3379.17	5220.83	2962.5
21.16	3320.83	4658.33	2979.17
21.18	3391.67	5041.67	2908.33
21.2	3495.83	4704.17	2904.17
21.22	3341.67	4887.5	2991.67
21.24	3491.67	4708.33	2941.67
21.26	3487.5	4916.67	2870.83
21.28	3420.83	5083.33	2700
21.3	3104.17	4841.67	2612.5
21.32	3237.5	4966.67	2966.67
21.34	3375	4908.33	2841.67
21.36	3412.5	5066.67	2825
21.38	3429.17	5016.67	2875
21.4	3254.17	4708.33	2816.67
21.42	3212.5	4700	2816.67
21.44	3516.67	4762.5	2929.17
21.46	3600	4758.33	2741.67
21.48	3400	4758.33	2979.17
21.5	3558.33	4966.67	2691.67
21.52	3300	5054.17	2837.5
21.54	3416.67	5316.67	2733.33
21.56	3625	5020.83	3008.33
21.58	3550	4995.83	2770.83
21.6	3604.17	4995.83	2816.67
21.62	3641.67	4800	2975
21.64	3420.83	4887.5	3150
21.66	3258.33	5241.67	2950
21.68	3495.83	5058.33	2975
21.7	3320.83	5041.67	3183.33
21.72	3483.33	5120.83	2933.33
21.74	3312.5	4908.33	2754.17
21.76	3458.33	4933.33	2900
21.78	3541.67	4904.17	2762.5
21.8	3329.17	4820.83	2883.33
21.82	3583.33	4879.17	2929.17
21.84	3391.67	4991.67	3029.17
21.86	3283.33	4791.67	2975
21.88	3400	4662.5	2929.17
21.9	3266.67	5025	3008.33
21.92	3316.67	4875	2879.17
21.94	3458.33	5037.5	2875
21.96	3383.33	4812.5	2912.5
21.98	3454.17	4945.83	3104.17
22	3379.17	5158.33	2825
22.02	3225	5016.67	3012.5
22.04	3433.33	4991.67	3137.5
22.06	3379.17	4883.33	2962.5
22.08	3287.5	4758.33	2916.67
22.1	3629.17	4787.5	3062.5
22.12	3462.5	4775	2900
22.14	3458.33	4741.67	2779.17
22.16	3308.33	5079.17	2929.17
22.18	3429.17	5004.17	2995.83
22.2	3416.67	4887.5	3133.33
22.22	3358.33	5000	3037.5
22.24	3316.67	4908.33	2870.83
22.26	3250	4695.83	3008.33
22.28	3500	4941.67	2729.17
22.3	3195.83	5145.83	3008.33
22.32	3350	4629.17	2775
22.34	3500	4841.67	2795.83
22.36	3550	5087.5	2870.83
22.38	3620.83	4783.33	2812.5
22.4	3504.17	4820.83	2900
22.42	3583.33	5045.83	2812.5
22.44	3575	5050	2970.83
22.46	3333.33	4904.17	2987.5
22.48	3570.83	5087.5	2837.5
22.5	3429.17	4804.17	2895.83
22.52	3445.83	4925	2845.83
22.54	3437.5	5045.83	2966.67
22.56	3395.83	5033.33	2754.17
22.58	3466.67	4750	2829.17
22.6	3416.67	4983.33	2908.33
22.62	3520.83	5016.67	3095.83
22.64	3620.83	5033.33	2908.33
22.66	3700	4962.5	3054.17
22.68	3591.67	4783.33	2779.17
22.7	3562.5	4970.83	2808.33
22.72	3583.33	5083.33	2995.83
22.74	3416.67	5016.67	2983.33
22.76	3500	4954.17	3008.33
22.78	3554.17	4879.17	2987.5
22.8	3595.83	5033.33	3087.5
22.82	3583.33	5020.83	2891.67
22.84	3537.5	5195.83	3129.17
22.86	3637.5	5100	2816.67
22.88	3679.17	5012.5	2908.33
22.9	3441.67	4987.5	2829.17
22.92	3633.33	4887.5	2933.33
22.94	3637.5	4704.17	2862.5
22.96	3491.67	4741.67	2975
22.98	3329.17	5158.33	2945.83
23	3500	4766.67	2962.5
23.02	3487.5	5054.17	3012.5
23.04	3758.33	4837.5	2920.83
23.06	3733.33	4941.67	2908.33
23.08	3483.33	4804.17	2966.67
23.1	3595.83	4875	3012.5
23.12	3658.33	5308.33	3037.5
23.14	3454.17	4866.67	2895.83
23.16	3579.17	5137.5	2833.33
23.18	3570.83	4600	2816.67
23.2	3783.33	5079.17	2666.67
23.22	3608.33	4866.67	2929.17
23.24	3725	4970.83	2862.5
23.26	3529.17	4754.17	2825
23.28	3641.67	4858.33	2954.17
23.3	3720.83	5070.83	3070.83
23.32	3545.83	4966.67	2895.83
23.34	3516.67	4954.17	2891.67
23.36	3470.83	5104.17	2941.67
23.38	3575	4866.67	2683.33
23.4	3537.5	5383.33	2908.33
23.42	3500	4945.83	2895.83
23.44	3650	5050	2954.17
23.46	3508.33	4975	2887.5
23.48	3841.67	4966.67	2854.17
23.5	3779.17	5045.83	2800
23.52	3629.17	4945.83	2795.83
23.54	3700	5095.83	2854.17
23.56	3645.83	4979.17	2925
23.58	3691.67	5100	3095.83
23.6	3616.67	4854.17	2929.17
23.62	3625	5045.83	2729.17
23.64	3862.5	5100	2912.5
23.66	3900	4983.33	2866.67
23.68	3925	5116.67	2945.83
23.7	3916.67	5054.17	3195.83
23.72	3725	4808.33	3004.17
23.74	3708.33	4900	2954.17
23.76	4058.33	4962.5	2937.5
23.78	3625	5162.5	2912.5
23.8	3587.5	4750	2691.67
23.82	3808.33	5012.5	2866.67
23.84	3983.33	4925	3045.83
23.86	3862.5	4925	2908.33
23.88	3904.17	4675	3062.5
23.9	3870.83	4962.5	2979.17
23.92	3829.17	4983.33	3041.67
23.94	3891.67	5116.67	2833.33
23.96	3912.5	5012.5	2700
23.98	3704.17	4883.33	2900
24	3679.17	5137.5	2979.17
24.02	3770.83	4891.67	3012.5
24.04	3812.5	4995.83	2962.5
24.06	4004.17	5145.83	2820.83
24.08	3795.83	5250	2691.67
24.1	3816.67	5300	2904.17
24.12	3825	5337.5	3020.83
24.14	4020.83	4991.67	2800
24.16	3862.5	4954.17	2866.67
24.18	3937.5	5033.33	3225
24.2	4012.5	5125	2941.67
24.22	3912.5	5125	3145.83
24.24	3841.67	5004.17	2916.67
24.26	3800	5141.67	2904.17
24.28	3787.5	5183.33	3000
24.3	4112.5	5216.67	2950
24.32	3987.5	5250	2741.67
24.34	3891.67	5208.33	2970.83
24.36	4183.33	5033.33	2933.33
24.38	3925	4991.67	2875
24.4	3883.33	5004.17	2987.5
24.42	4116.67	5095.83	2970.83
24.44	3904.17	4779.17	2900
24.46	3795.83	4962.5	2900
24.48	3812.5	5137.5	3166.67
24.5	3770.83	4991.67	2900
24.52	3962.5	5029.17	2866.67
24.54	3987.5	4908.33	2983.33
24.56	3854.17	5370.83	2925
24.58	3962.5	5004.17	2733.33
24.6	3887.5	5145.83	2729.17
24.62	4133.33	5195.83	2925
24.64	4125	5016.67	2695.83
24.66	4191.67	5095.83	2983.33
24.68	4004.17	5312.5	2745.83
24.7	4233.33	5275	2695.83
24.72	4241.67	5183.33	2966.67
24.74	4325	5179.17	3087.5
24.76	4279.17	5112.5	2904.17
24.78	4191.67	5150	2779.17
24.8	4091.67	5345.83	2833.33
24.82	4129.17	5070.83	2870.83
24.84	4029.17	5370.83	2912.5
24.86	3962.5	5287.5	2850
24.88	4175	5254.17	2962.5
24.9	4120.83	5250	3162.5
24.92	4179.17	5287.5	2716.67
24.94	4441.67	5395.83	2783.33
24.96	4116.67	5058.33	2945.83
24.98	4187.5	5091.67	2941.67
25	4166.67	5204.17	2737.5
25.02	4204.17	5462.5	2841.67
25.04	4283.33	5154.17	2679.17
25.06	4179.17	5216.67	2833.33
25.08	4250	5158.33	2737.5
25.1	3900	5279.17	2645.83
25.12	4179.17	5291.67	2791.67
25.14	4408.33	5275	2825
25.16	4262.5	5370.83	2795.83
25.18	4229.17	5270.83	2825
25.2	4233.33	5766.67	2808.33
25.22	4137.5	5412.5	2733.33
25.24	3970.83	5345.83	2733.33
25.26	4354.17	5200	2962.5
25.28	4225	5550	2716.67
25.3	4412.5	5504.17	2612.5
25.32	4091.67	5383.33	2662.5
25.34	4075	5533.33	2708.33
25.36	4345.83	5258.33	2895.83
25.38	4441.67	5387.5	2995.83
25.4	4358.33	5191.67	2841.67
25.42	4341.67	5641.67	2795.83
25.44	4387.5	5420.83	2779.17
25.46	4258.33	5291.67	2779.17
25.48	4229.17	5654.17	2841.67
25.5	4250	5408.33	2675
25.52	4145.83	5529.17	2716.67
25.54	4595.83	5404.17	3041.67
25.56	4270.83	5545.83	2779.17
25.58	4233.33	5704.17	2637.5
25.6	4062.5	5683.33	2733.33
25.62	4275	5879.17	2741.67
25.64	4495.83	5679.17	2641.67
25.66	4512.5	5670.83	2733.33
25.68	4387.5	5641.67	2704.17
25.7	4429.17	5658.33	2745.83
25.72	4254.17	5716.67	2637.5
25.74	4504.17	6079.17	2570.83
25.76	4412.5	5850	2787.5
25.78	4191.67	5675	2675
25.8	4050	5933.33	2554.17
25.82	4258.33	5620.83	2762.5
25.84	4412.5	6000	2787.5
25.86	4375	5741.67	2733.33
25.88	4258.33	5962.5	2725
25.9	4362.5	6054.17	2662.5
25.92	4254.17	5929.17	2720.83
25.94	4412.5	6016.67	2908.33
25.96	4158.33	5850	2733.33
25.98	4175	5925	2620.83
26	3920.83	6125	2929.17
26.02	4154.17	6325	2495.83
26.04	4425	6270.83	2520.83
26.06	4108.33	6158.33	2591.67
26.08	3975	6100	2712.5
26.1	4262.5	6125	2462.5
26.12	4266.67	6337.5	2816.67
26.14	4300	6066.67	2745.83
26.16	4179.17	6416.67	2658.33
26.18	4233.33	6533.33	2695.83
26.2	4275	6133.33	2679.17
26.22	4258.33	6604.17	2600
26.24	4354.17	6600	2512.5
26.26	4270.83	6708.33	2629.17
26.28	4370.83	6616.67	2700
26.3	4020.83	6700	2616.67
26.32	4166.67	6570.83	2520.83
26.34	4154.17	6791.67	2641.67
26.36	4475	6858.33	2708.33
26.38	4179.17	6925	2733.33
26.4	3995.83	7195.83	2712.5
26.42	4308.33	7025	2675
26.44	4087.5	6804.17	2679.17
26.46	4195.83	7045.83	2758.33
26.48	4129.17	7191.67	2608.33
26.5	4083.33	7350	2691.67
26.52	4125	7641.67	2670.83
26.54	3970.83	7345.83	2679.17
26.56	4191.67	7845.83	2620.83
26.58	3966.67	7587.5	2595.83
26.6	4008.33	7625	2745.83
26.62	4154.17	7937.5	2712.5
26.64	4150	7895.83	2533.33
26.66	3687.5	7804.17	2666.67
26.68	4116.67	8212.5	2783.33
26.7	4220.83	8300	2829.17
26.72	4050	8333.33	2508.33
26.74	4016.67	8454.17	2483.33
26.76	3829.17	8462.5	2720.83
26.78	3866.67	8608.33	2775
26.8	3766.67	8612.5	2716.67
26.82	4025	8741.67	2554.17
26.84	4054.17	8762.5	2545.83
26.86	3833.33	8783.33	2345.83
26.88	3987.5	8787.5	2812.5
26.9	3900	9487.5	2591.67
26.92	4154.17	9312.5	2608.33
26.94	4058.33	9175	2758.33
26.96	3904.17	9412.5	2412.5
26.98	4058.33	9554.17	2645.83
27	4058.33	9391.67	2525
27.02	3800	9604.17	2395.83
27.04	3895.83	9937.5	2545.83
27.06	3829.17	9545.83	2733.33
27.08	3562.5	9308.33	2720.83
27.1	3920.83	9808.33	2737.5
27.12	3729.17	9375	2583.33
27.14	3591.67	9162.5	2533.33
27.16	3941.67	9512.5	2466.67
27.18	3770.83	8745.83	2541.67
27.2	3691.67	9141.67	2600
27.22	3625	8545.83	2600
27.24	3562.5	9050	2691.67
27.26	3833.33	8641.67	2670.83
27.28	3691.67	8379.17	2662.5
27.3	3595.83	8470.83	2691.67
27.32	3670.83	8320.83	2620.83
27.34	3508.33	8075	2408.33
27.36	3600	7741.67	2591.67
27.38	3445.83	7525	2670.83
27.4	3637.5	7391.67	2504.17
27.42	3675	7266.67	2591.67
27.44	3712.5	7195.83	2541.67
27.46	3650	7083.33	2554.17
27.48	3520.83	6895.83	2600
27.5	3620.83	6870.83	2616.67
27.52	3604.17	6812.5	2529.17
27.54	3337.5	6625	2416.67
27.56	3483.33	6220.83	2654.17
27.58	3587.5	6375	2441.67
27.6	3525	6216.67	2579.17
27.62	3429.17	6437.5	2454.17
27.64	3370.83	6145.83	2479.17
27.66	3591.67	5712.5	2495.83
27.68	3541.67	5916.67	2425
27.7	3325	6062.5	2520.83
27.72	3420.83	5591.67	2375
27.74	3458.33	5779.17	2733.33
27.76	3366.67	6108.33	2425
27.78	3108.33	5983.33	2550
27.8	3425	5458.33	2520.83
27.82	3333.33	5366.67	2658.33
27.84	3583.33	5383.33	2437.5
27.86	3591.67	5295.83	2437.5
27.88	3354.17	5279.17	2533.33
27.9	3491.67	5445.83	2470.83
27.92	3262.5	5533.33	2433.33
27.94	3429.17	5529.17	2391.67
27.96	3283.33	5383.33	2483.33
27.98	3366.67	5437.5	2550
28	3454.17	5566.67	2379.17
28.02	3225	5220.83	2491.67
28.04	3200	5275	2520.83
28.06	3208.33	5170.83	2379.17
28.08	3333.33	5112.5	2500
28.1	3316.67	5500	2541.67
28.12	2983.33	5200	2600
28.14	3125	5120.83	2416.67
28.16	3154.17	4850	2295.83
28.18	3337.5	5204.17	2408.33
28.2	3237.5	5170.83	2429.17
28.22	3191.67	4929.17	2504.17
28.24	3229.17	4841.67	2320.83
28.26	3179.17	5091.67	2379.17
28.28	3070.83	4920.83	2537.5
28.3	3350	5008.33	2595.83
28.32	3083.33	4783.33	2570.83
28.34	3216.67	5000	2466.67
28.36	3091.67	4750	2487.5
28.38	3170.83	4770.83	2491.67
28.4	3116.67	4900	2562.5
28.42	3129.17	4704.17	2525
28.44	3125	4954.17	2583.33
28.46	3037.5	4804.17	2429.17
28.48	3095.83	4787.5	2458.33
28.5	3141.67	5066.67	2341.67
28.52	3033.33	4708.33	2391.67
28.54	3266.67	4750	2454.17
28.56	3312.5	4883.33	2366.67
28.58	3125	4845.83	2391.67
28.6	3162.5	4812.5	2354.17
28.62	3358.33	4562.5	2400
28.64	3258.33	4441.67	2291.67
28.66	3191.67	4637.5	2500
28.68	3083.33	4600	2470.83
28.7	3041.67	4604.17	2183.33
28.72	2900	4645.83	2295.83
28.74	3191.67	4491.67	2233.33
28.76	2945.83	4512.5	2362.5
28.78	3033.33	4429.17	2425
28.8	3045.83	4570.83	2437.5
28.82	3045.83	4500	2445.83
28.84	2858.33	4420.83	2483.33
28.86	3029.17	4345.83	2295.83
28.88	2929.17	4570.83	2325
28.9	2895.83	4208.33	2333.33
28.92	2791.67	4300	2187.5
28.94	2712.5	4537.5	2400
28.96	2725	4537.5	2229.17
28.98	3075	4479.17	2450
29	3191.67	4504.17	2458.33
29.02	3008.33	4120.83	2550
29.04	2925	4316.67	2441.67
29.06	3237.5	4500	2416.67
29.08	3037.5	4379.17	2462.5
29.1	3112.5	4091.67	2379.17
29.12	2866.67	4362.5	2300
29.14	2862.5	4233.33	2358.33
29.16	2725	4487.5	2462.5
29.18	2762.5	4595.83	2237.5
29.2	3004.17	4216.67	2337.5
29.22	3087.5	4175	2400
29.24	2891.67	4033.33	2366.67
29.26	2787.5	4170.83	2283.33
29.28	2958.33	4066.67	2312.5
29.3	2808.33	4275	2233.33
29.32	3033.33	4250	2295.83
29.34	2820.83	4258.33	2337.5
29.36	2729.17	4341.67	2233.33
29.38	2904.17	4287.5	2158.33
29.4	2500	4175	2337.5
29.42	2966.67	4133.33	2179.17
29.44	2762.5	4379.17	2170.83
29.46	2862.5	4379.17	2262.5
29.48	2770.83	4187.5	2412.5
29.5	2829.17	4262.5	2333.33
29.52	2908.33	4191.67	2233.33
29.54	2704.17	4054.17	2266.67
29.56	2862.5	4262.5	2312.5
29.58	2733.33	4058.33	2487.5
29.6	2912.5	4154.17	2262.5
29.62	2708.33	4162.5	2129.17
29.64	3116.67	4066.67	2187.5
29.66	2808.33	3854.17	2283.33
29.68	2808.33	4141.67	2316.67
29.7	2541.67	4337.5	2441.67
29.72	2783.33	4212.5	2275
29.74	2720.83	4062.5	2354.17
29.76	2941.67	4266.67	2337.5
29.78	2808.33	4116.67	2204.17
29.8	2825	3920.83	2158.33
29.82	2854.17	4204.17	2316.67
29.84	2733.33	4208.33	2075
29.86	2750	4154.17	2191.67
29.88	2629.17	4154.17	2350
29.9	2745.83	4170.83	2254.17
29.92	2687.5	4108.33	2308.33
29.94	2820.83	4091.67	2304.17
29.96	2925	3983.33	2258.33
29.98	2583.33	4337.5	2291.67
30	2650	4008.33	2112.5
30.02	2920.83	4170.83	2233.33
30.04	2800	4100	2254.17
30.06	2737.5	3883.33	2354.17
30.08	2541.67	3991.67	2245.83
30.1	2725	4100	2112.5
30.12	2679.17	4187.5	2354.17
30.14	2679.17	4108.33	2325
30.16	2654.17	3975	2470.83
30.18	2391.67	4175	2275
30.2	2616.67	4304.17	2241.67
30.22	2729.17	4100	2333.33
30.24	2616.67	3983.33	2250
30.26	2641.67	4104.17	2008.33
30.28	2525	4212.5	2175
30.3	2808.33	4358.33	2208.33
30.32	2620.83	4166.67	2170.83
30.34	2650	4162.5	2187.5
30.36	2737.5	4154.17	2187.5
30.38	2683.33	4279.17	2037.5
30.4	2633.33	4225	2095.83
30.42	2783.33	4054.17	2220.83
30.44	2729.17	4370.83	2241.67
30.46	2704.17	4216.67	2270.83
30.48	2800	4129.17	2283.33
30.5	2704.17	3887.5	2300
30.52	2641.67	4258.33	2208.33
30.54	2683.33	4100	2175
30.56	2704.17	4004.17	2200
30.58	2554.17	3929.17	2141.67
30.6	2500	3729.17	2304.17
30.62	2570.83	3983.33	2345.83
30.64	2300	4179.17	2108.33
30.66	2666.67	3954.17	2145.83
30.68	2625	4116.67	2095.83
30.7	2683.33	4104.17	2208.33
30.72	2550	3958.33	2204.17
30.74	2808.33	4225	2108.33
30.76	2695.83	3920.83	2166.67
30.78	2562.5	3854.17	2150
30.8	2795.83	4062.5	2233.33
30.82	2537.5	3729.17	2187.5
30.84	2541.67	3829.17	2179.17
30.86	2670.83	3700	1975
30.88	2695.83	3575	2000
30.9	2904.17	3883.33	2070.83
30.92	2733.33	3958.33	2258.33
30.94	2595.83	3750	2133.33
30.96	2533.33	3887.5	1983.33
30.98	2441.67	3850	2066.67
31	2320.83	3908.33	2012.5
31.02	2558.33	3804.17	1991.67
31.04	2462.5	3562.5	2241.67
31.06	2433.33	3541.67	2204.17
31.08	2595.83	3770.83	2187.5
31.1	2562.5	3629.17	2050
31.12	2212.5	3862.5	2104.17
31.14	2425	3925	2208.33
31.16	2487.5	3812.5	2141.67
31.18	2612.5	3833.33	2050
31.2	2441.67	3850	2041.67
31.22	2425	3675	2133.33
31.24	2575	3816.67	2212.5
31.26	2395.83	3670.83	2120.83
31.28	2591.67	3987.5	2016.67
31.3	2558.33	3812.5	2137.5
31.32	2462.5	3608.33	2133.33
31.34	2450	3783.33	2050
31.36	2537.5	3791.67	2020.83
31.38	2450	3758.33	2045.83
31.4	2362.5	3775	2162.5
31.42	2366.67	3704.17	2083.33
31.44	2475	3570.83	2266.67
31.46	2591.67	3712.5	2183.33
31.48	2325	3720.83	2237.5
31.5	2483.33	3791.67	2075
31.52	2345.83	3670.83	2158.33
31.54	2333.33	3591.67	2050
31.56	2354.17	3520.83	2091.67
31.58	2250	3504.17	2016.67
31.6	2479.17	3562.5	2016.67
31.62	2408.33	3633.33	2045.83
31.64	2462.5	3437.5	2050
31.66	2379.17	3670.83	2095.83
31.68	2379.17	3833.33	2070.83
31.7	2454.17	3595.83	2020.83
31.72	2566.67	3716.67	2012.5
31.74	2537.5	3704.17	2058.33
31.76	2450	3829.17	1904.17
31.78	2420.83	3670.83	2000
31.8	2262.5	3650	2012.5
31.82	2291.67	3445.83	2008.33
31.84	2304.17	3729.17	2041.67
31.86	2520.83	3712.5	2000
31.88	2329.17	3695.83	2016.67
31.9	2475	3604.17	2045.83
31.92	2412.5	3533.33	2075
31.94	2275	3679.17	2054.17
31.96	2333.33	3725	2012.5
31.98	2312.5	3625	1979.17
32	2237.5	3579.17	2166.67
32.02	2420.83	3566.67	1920.83
32.04	2383.33	3541.67	2016.67
32.06	2445.83	3525	2058.33
32.08	2512.5	3791.67	1962.5
32.1	2387.5	3754.17	1991.67
32.12	2512.5	3508.33	1950
32.14	2595.83	3479.17	1995.83
32.16	2391.67	3479.17	1891.67
32.18	2341.67	3516.67	2008.33
32.2	2404.17	3675	2000
32.22	2220.83	3412.5	2095.83
32.24	2375	3504.17	2054.17
32.26	2325	3475	2095.83
32.28	2412.5	3529.17	1829.17
32.3	2245.83	3220.83	1991.67
32.32	2562.5	3741.67	1883.33
32.34	2416.67	3675	2012.5
32.36	2395.83	3562.5	2045.83
32.38	2320.83	3454.17	2033.33
32.4	2325	3612.5	2066.67
32.42	2391.67	3416.67	1954.17
32.44	2129.17	3458.33	1995.83
32.46	2225	3600	1958.33
32.48	2325	3512.5	1716.67
32.5	2333.33	3304.17	1958.33
32.52	2241.67	3508.33	1991.67
32.54	2262.5	3600	1866.67
32.56	2170.83	3337.5	1837.5
32.58	2345.83	3608.33	1945.83
32.6	2304.17	3516.67	1870.83
32.62	2454.17	3508.33	1795.83
32.64	2591.67	3420.83	1841.67
32.66	2529.17	3500	1800
32.68	2333.33	3433.33	1916.67
32.7	2329.17	3354.17	1866.67
32.72	2220.83	3445.83	1766.67
32.74	2295.83	3433.33	1879.17
32.76	2162.5	3408.33	1933.33
32.78	2325	3587.5	1933.33
32.8	2325	3354.17	1737.5
32.82	2237.5	3641.67	2100
32.84	2120.83	3512.5	2029.17
32.86	2179.17	3508.33	2037.5
32.88	2279.17	3320.83	1891.67
32.9	2245.83	3395.83	1758.33
32.92	2291.67	3170.83	1962.5
32.94	2287.5	3379.17	1829.17
32.96	2095.83	3504.17	1791.67
32.98	2283.33	3400	1883.33
33	2300	3587.5	1920.83
33.02	2066.67	3308.33	1875
33.04	2241.67	3366.67	1854.17
33.06	2333.33	3483.33	1787.5
33.08	2095.83	3625	1791.67
33.1	2137.5	3329.17	1825
33.12	2125	3520.83	1975
33.14	2104.17	3562.5	1733.33
33.16	2220.83	3375	1891.67
33.18	2120.83	3412.5	1912.5
33.2	2175	3420.83	1875
33.22	1987.5	3429.17	1970.83
33.24	2187.5	3525	1883.33
33.26	2262.5	3400	1912.5
33.28	2129.17	3266.67	1675
33.3	2279.17	3220.83	1775
33.32	2304.17	3200	1779.17
33.34	2354.17	3350	1866.67
33.36	2237.5	3404.17	1720.83
33.38	2191.67	3416.67	2008.33
33.4	2150	3579.17	1862.5
33.42	2179.17	3337.5	2079.17
33.44	2241.67	3479.17	1791.67
33.46	2254.17	3341.67	1637.5
33.48	2191.67	3508.33	1879.17
33.5	2291.67	3545.83	1750
33.52	2237.5	3462.5	1820.83
33.54	2108.33	3308.33	1783.33
33.56	2062.5	3537.5	1695.83
33.58	2129.17	3395.83	1629.17
33.6	2083.33	3420.83	1766.67
33.62	2158.33	3300	1716.67
33.64	1916.67	3204.17	1741.67
33.66	2079.17	3254.17	1591.67
33.68	2020.83	3333.33	1700
33.7	2158.33	3308.33	1687.5
33.72	2008.33	3370.83	1787.5
33.74	1995.83	3258.33	1829.17
33.76	2158.33	3470.83	1737.5
33.78	2279.17	3241.67	1737.5
33.8	2137.5	3079.17	1704.17
33.82	2158.33	3145.83	1650
33.84	2266.67	3337.5	1787.5
33.86	2208.33	3212.5	1754.17
33.88	2033.33	3204.17	1766.67
33.9	2125	3129.17	1791.67
33.92	2087.5	3200	1829.17
33.94	2145.83	3166.67	1954.17
33.96	2075	3066.67	1837.5
33.98	2220.83	3037.5	1595.83
34	1900	3254.17	1833.33
34.02	2050	3295.83	1770.83
34.04	2062.5	3345.83	1783.33
34.06	2075	3245.83	1616.67
34.08	1983.33	3195.83	1716.67
34.1	2158.33	3258.33	1625
34.12	2141.67	3283.33	1820.83
34.14	2270.83	3141.67	1641.67
34.16	1954.17	3183.33	1787.5
34.18	2037.5	3300	1741.67
34.2	2279.17	3308.33	1741.67
34.22	2216.67	3237.5	1650
34.24	2187.5	3270.83	1704.17
34.26	1933.33	3012.5	1654.17
34.28	2125	3087.5	1733.33
34.3	1970.83	3179.17	1591.67
34.32	2137.5	3166.67	1541.67
34.34	1933.33	3125	1691.67
34.36	2045.83	3008.33	1862.5
34.38	2108.33	3158.33	1766.67
34.4	1975	2875	1533.33
34.42	2050	3237.5	1620.83
34.44	2112.5	3237.5	1550
34.46	1954.17	2979.17	1620.83
34.48	2066.67	2987.5	1733.33
34.5	1887.5	2812.5	1758.33
34.52	1841.67	3354.17	1670.83
34.54	2058.33	3162.5	1612.5
34.56	2029.17	3129.17	1662.5
34.58	1941.67	3091.67	1587.5
34.6	1929.17	3229.17	1712.5
34.62	1912.5	3000	1625
34.64	1962.5	3162.5	1537.5
34.66	2091.67	3129.17	1612.5
34.68	1995.83	3145.83	1620.83
34.7	2108.33	3112.5	1583.33
34.72	2041.67	3133.33	1537.5
34.74	2004.17	3000	1629.17
34.76	1983.33	3029.17	1554.17
34.78	1908.33	3137.5	1650
34.8	2058.33	3216.67	1595.83
34.82	2045.83	3187.5	1650
34.84	1933.33	2970.83	1658.33
34.86	2025	3137.5	1633.33
34.88	2062.5	2933.33	1687.5
34.9	2004.17	3266.67	1675
34.92	1958.33	3237.5	1612.5
34.94	2029.17	3058.33	1704.17
34.96	1987.5	3191.67	1562.5
34.98	2054.17	3158.33	1716.67
35	2025	3354.17	1812.5
35.02	1962.5	3054.17	1608.33
35.04	1925	3279.17	1470.83
35.06	2016.67	3162.5	1633.33
35.08	2025	3037.5	1775
35.1	1887.5	3058.33	1475
35.12	1816.67	3108.33	1595.83
35.14	2120.83	2937.5	1675
35.16	2020.83	2979.17	1487.5
35.18	1887.5	3229.17	1570.83
35.2	1920.83	3141.67	1612.5
35.22	1975	3045.83	1570.83
35.24	1991.67	3325	1750
35.26	2033.33	3237.5	1691.67
35.28	1929.17	3254.17	1437.5
35.3	2108.33	3070.83	1562.5
35.32	2058.33	3145.83	1604.17
35.34	1966.67	3150	1525
35.36	2016.67	3145.83	1687.5
35.38	2045.83	3012.5	1570.83
35.4	2029.17	2900	1512.5
35.42	2079.17	3012.5	1612.5
35.44	1895.83	3158.33	1520.83
35.46	1800	3133.33	1570.83
35.48	2116.67	3195.83	1479.17
35.5	1883.33	3300	1412.5
35.52	2050	3100	1620.83
35.54	1991.67	3154.17	1483.33
35.56	1920.83	3237.5	1379.17
35.58	1987.5	3366.67	1562.5
35.6	1800	3195.83	1533.33
35.62	1904.17	3037.5	1600
35.64	1887.5	3116.67	1545.83
35.66	1966.67	3170.83	1620.83
35.68	1975	3154.17	1604.17
35.7	1941.67	3100	1441.67
35.72	1912.5	2895.83	1700
35.74	1716.67	2933.33	1566.67
35.76	1870.83	3079.17	1470.83
35.78	1812.5	3012.5	1695.83
35.8	1820.83	3212.5	1541.67
35.82	1745.83	3004.17	1641.67
35.84	1995.83	2987.5	1545.83
35.86	1945.83	3095.83	1483.33
35.88	2012.5	2879.17	1441.67
35.9	1775	2987.5	1591.67
35.92	1858.33	3004.17	1450
35.94	1854.17	3087.5	1583.33
35.96	1879.17	2750	1529.17
35.98	1845.83	3095.83	1362.5
36	1879.17	3091.67	1437.5
36.02	1837.5	3058.33	1554.17
36.04	1891.67	2895.83	1575
36.06	1687.5	2895.83	1587.5
36.08	1945.83	3000	1470.83
36.1	1837.5	3162.5	1479.17
36.12	1954.17	2862.5	1429.17
36.14	1791.67	2983.33	1416.67
36.16	1758.33	3170.83	1612.5
36.18	1895.83	2904.17	1537.5
36.2	1991.67	3020.83	1387.5
36.22	1858.33	2808.33	1595.83
36.24	1754.17	2779.17	1354.17
36.26	1833.33	2904.17	1520.83
36.28	1841.67	2841.67	1500
36.3	1791.67	2829.17	1416.67
36.32	1812.5	2908.33	1429.17
36.34	1712.5	2879.17	1458.33
36.36	1858.33	3008.33	1379.17
36.38	1825	2995.83	1450
36.4	1970.83	3045.83	1358.33
36.42	1837.5	2975	1487.5
36.44	1900	2950	1329.17
36.46	1850	2937.5	1429.17
36.48	1858.33	2908.33	1445.83
36.5	1870.83	2845.83	1395.83
36.52	2012.5	2891.67	1400
36.54	1745.83	2895.83	1537.5
36.56	1783.33	2729.17	1383.33
36.58	1783.33	2862.5	1345.83
36.6	1783.33	2870.83	1325
36.62	1800	2912.5	1333.33
36.64	1720.83	2912.5	1437.5
36.66	1795.83	2812.5	1295.83
36.68	1991.67	3033.33	1429.17
36.7	1779.17	2970.83	1458.33
36.72	1783.33	2816.67	1354.17
36.74	1975	2983.33	1429.17
36.76	1850	2895.83	1395.83
36.78	1704.17	2800	1416.67
36.8	1591.67	2837.5	1387.5
36.82	1825	2862.5	1333.33
36.84	1737.5	2845.83	1375
36.86	1720.83	2800	1545.83
36.88	1854.17	2812.5	1412.5
36.9	1575	2795.83	1358.33
36.92	1633.33	3166.67	1329.17
36.94	1779.17	2808.33	1383.33
36.96	1829.17	2991.67	1429.17
36.98	1875	3033.33	1470.83
37	1787.5	2845.83	1345.83
37.02	1820.83	2825	1320.83
37.04	1808.33	2891.67	1483.33
37.06	1712.5	2758.33	1233.33
37.08	1716.67	2879.17	1454.17
37.1	1800	2708.33	1512.5
37.12	1829.17	2854.17	1416.67
37.14	1612.5	2929.17	1420.83
37.16	1708.33	2841.67	1387.5
37.18	1800	2937.5	1433.33
37.2	1666.67	2612.5	1237.5
37.22	1658.33	2725	1187.5
37.24	1733.33	2891.67	1358.33
37.26	1891.67	2870.83	1408.33
37.28	1741.67	2775	1341.67
37.3	1658.33	2958.33	1362.5
37.32	1670.83	2941.67	1270.83
37.34	1804.17	2879.17	1391.67
37.36	1837.5	2808.33	1333.33
37.38	1783.33	2808.33	1375
37.4	1850	2850	1350
37.42	1795.83	2908.33	1262.5
37.44	1691.67	2887.5	1425
37.46	1620.83	2812.5	1404.17
37.48	1729.17	2837.5	1416.67
37.5	1629.17	2591.67	1300
37.52	1670.83	2820.83	1300
37.54	1733.33	2737.5	1325
37.56	1591.67	2829.17	1358.33
37.58	1716.67	2833.33	1275
37.6	1633.33	3050	1320.83
37.62	1550	2820.83	1300
37.64	1833.33	2662.5	1237.5
37.66	1787.5	2829.17	1316.67
37.68	1625	2900	1212.5
37.7	1729.17	2866.67	1308.33
37.72	1700	2829.17	1279.17
37.74	1683.33	2845.83	1191.67
37.76	1791.67	2616.67	1337.5
37.78	1579.17	2712.5	1333.33
37.8	1729.17	2758.33	1216.67
37.82	1704.17	2737.5	1275
37.84	1720.83	2758.33	1479.17
37.86	1608.33	2683.33	1241.67
37.88	1833.33	2666.67	1329.17
37.9	1679.17	2816.67	1350
37.92	1712.5	2941.67	1325
37.94	1708.33	2645.83	1370.83
37.96	1675	2908.33	1320.83
37.98	1670.83	2795.83	1179.17
38	1654.17	2766.67	1275
38.02	1591.67	2904.17	1225
38.04	1758.33	2841.67	1362.5
38.06	1658.33	2779.17	1245.83
38.08	1604.17	2891.67	1295.83
38.1	1729.17	2608.33	1325
38.12	1670.83	2925	1366.67
38.14	1654.17	2862.5	1333.33
38.16	1729.17	2625	1341.67
38.18	1795.83	2766.67	1341.67
38.2	1666.67	2650	1283.33
38.22	1695.83	2637.5	1266.67
38.24	1733.33	2812.5	1300
38.26	1658.33	2862.5	1229.17
38.28	1529.17	2779.17	1320.83
38.3	1783.33	2783.33	1287.5
38.32	1620.83	2633.33	1345.83
38.34	1591.67	2854.17	1250
38.36	1562.5	2629.17	1254.17
38.38	1633.33	2675	1395.83
38.4	1770.83	2687.5	1300
38.42	1712.5	2637.5	1283.33
38.44	1620.83	2695.83	1304.17
38.46	1654.17	2716.67	1316.67
38.48	1812.5	2725	1379.17
38.5	1541.67	2920.83	1250
38.52	1716.67	2829.17	1225
38.54	1795.83	2675	1204.17
38.56	1700	2791.67	1295.83
38.58	1704.17	2629.17	1320.83
38.6	1666.67	2887.5	1279.17
38.62	1687.5	2654.17	1220.83
38.64	1670.83	2595.83	1229.17
38.66	1658.33	2683.33	1283.33
38.68	1625	2695.83	1241.67
38.7	1550	2700	1408.33
38.72	1575	2741.67	1245.83
38.74	1787.5	2616.67	1083.33
38.76	1704.17	2750	1237.5
38.78	1541.67	2616.67	1300
38.8	1558.33	2745.83	1433.33
38.82	1450	2762.5	1241.67
38.84	1591.67	2720.83	1266.67
38.86	1579.17	2658.33	1354.17
38.88	1566.67	2554.17	1233.33
38.9	1766.67	2766.67	1308.33
38.92	1687.5	2758.33	1233.33
38.94	1762.5	2770.83	1179.17
38.96	1570.83	2841.67	1295.83
38.98	1579.17	2687.5	1220.83
39	1658.33	2862.5	1266.67
39.02	1691.67	2916.67	1354.17
39.04	1658.33	2670.83	1191.67
39.06	1579.17	2820.83	1250
39.08	1662.5	2650	1283.33
39.1	1687.5	2625	1250
39.12	1637.5	2554.17	1350
39.14	1700	2637.5	1308.33
39.16	1650	2700	1129.17
39.18	1704.17	2608.33	1179.17
39.2	1541.67	2666.67	1183.33
39.22	1654.17	2687.5	1187.5
39.24	1775	2612.5	1220.83
39.26	1583.33	2575	1279.17
39.28	1579.17	2629.17	1329.17
39.3	1516.67	2833.33	1212.5
39.32	1666.67	2795.83	1183.33
39.34	1612.5	2662.5	1254.17
39.36	1600	2741.67	1250
39.38	1533.33	2762.5	1170.83
39.4	1520.83	2725	1262.5
39.42	1729.17	2662.5	1287.5
39.44	1695.83	2637.5	1233.33
39.46	1658.33	2733.33	1200
39.48	1600	2616.67	1341.67
39.5	1595.83	2825	1233.33
39.52	1587.5	2795.83	1270.83
39.54	1529.17	2654.17	1204.17
39.56	1566.67	2762.5	1283.33
39.58	1587.5	2612.5	1329.17
39.6	1633.33	2833.33	1279.17
39.62	1683.33	2704.17	1270.83
39.64	1645.83	2545.83	1145.83
39.66	1562.5	2725	1279.17
39.68	1587.5	2975	1283.33
39.7	1645.83	2733.33	1262.5
39.72	1820.83	2850	1179.17
39.74	1716.67	2695.83	1183.33
39.76	1520.83	2675	1337.5
39.78	1604.17	2795.83	1258.33
39.8	1775	2745.83	1237.5
39.82	1612.5	2691.67	1387.5
39.84	1650	2529.17	1216.67
39.86	1587.5	2620.83	1183.33
39.88	1533.33	2537.5	1166.67
39.9	1625	2641.67	1300
39.92	1691.67	2625	1204.17
39.94	1704.17	2700	1283.33
39.96	1616.67	2808.33	1220.83
39.98	1604.17	2695.83	1270.83
40	1670.83	2770.83	1316.67
40.02	1654.17	2716.67	1241.67
40.04	1683.33	2658.33	1150
40.06	1733.33	2795.83	1262.5
40.08	1675	2908.33	1145.83
40.1	1595.83	2720.83	1216.67
40.12	1458.33	2545.83	1279.17
40.14	1575	2591.67	1191.67
40.16	1620.83	2637.5	1200
40.18	1545.83	2687.5	1345.83
40.2	1466.67	2629.17	1233.33
40.22	1645.83	2837.5	1154.17
40.24	1625	2541.67	1237.5
40.26	1466.67	2733.33	1133.33
40.28	1425	2700	1116.67
40.3	1616.67	2595.83	1279.17
40.32	1687.5	2629.17	1133.33
40.34	1608.33	2633.33	1066.67
40.36	1679.17	2700	1270.83
40.38	1541.67	2458.33	1116.67
40.4	1500	2612.5	1170.83
40.42	1695.83	2579.17	1208.33
40.44	1504.17	2508.33	1108.33
40.46	1545.83	2695.83	1087.5
40.48	1787.5	2637.5	1175
40.5	1800	2529.17	1133.33
40.52	1579.17	2683.33	1208.33
40.54	1512.5	2725	1070.83
40.56	1620.83	2766.67	1137.5
40.58	1775	2487.5	1125
40.6	1658.33	2662.5	1183.33
40.62	1616.67	2454.17	1183.33
40.64	1658.33	2487.5	1083.33
40.66	1650	2762.5	1287.5
40.68	1491.67	2625	1162.5
40.7	1666.67	2550	1187.5
40.72	1495.83	2654.17	1187.5
40.74	1645.83	2570.83	1241.67
40.76	1529.17	2695.83	1154.17
40.78	1691.67	2629.17	1275
40.8	1512.5	2608.33	1258.33
40.82	1654.17	2708.33	1250
40.84	1525	2741.67	1145.83
40.86	1679.17	2604.17	1091.67
40.88	1525	2645.83	1100
40.9	1562.5	2537.5	1245.83
40.92	1650	2420.83	1079.17
40.94	1625	2691.67	1179.17
40.96	1479.17	2545.83	1187.5
40.98	1470.83	2591.67	1095.83
41	1445.83	2533.33	1145.83
41.02	1675	2641.67	1212.5
41.04	1595.83	2570.83	1175
41.06	1454.17	2616.67	1287.5
41.08	1566.67	2529.17	1241.67
41.1	1579.17	2541.67	1283.33
41.12	1775	2683.33	1141.67
41.14	1783.33	2641.67	1270.83
41.16	1495.83	2766.67	1316.67
41.18	1700	2408.33	1175
41.2	1458.33	2687.5	1233.33
41.22	1616.67	2575	1270.83
41.24	1516.67	2562.5	1154.17
41.26	1475	2591.67	1095.83
41.28	1637.5	2650	1212.5
41.3	1654.17	2758.33	1216.67
41.32	1604.17	2454.17	1220.83
41.34	1550	2383.33	1220.83
41.36	1470.83	2541.67	1137.5
41.38	1516.67	2608.33	1095.83
41.4	1541.67	2566.67	1175
41.42	1520.83	2795.83	1295.83
41.44	1641.67	2800	1266.67
41.46	1516.67	2450	1170.83
41.48	1500	2533.33	1212.5
41.5	1375	2600	1150
41.52	1454.17	2562.5	1154.17
41.54	1608.33	2691.67	1125
41.56	1645.83	2616.67	1200
41.58	1708.33	2395.83	1229.17
41.6	1616.67	2554.17	1079.17
41.62	1495.83	2608.33	1116.67
41.64	1679.17	2716.67	1183.33
41.66	1633.33	2695.83	1062.5
41.68	1641.67	2504.17	1370.83
41.7	1400	2641.67	1308.33
41.72	1441.67	2575	1195.83
41.74	1450	2512.5	1195.83
41.76	1675	2316.67	1237.5
41.78	1504.17	2616.67	1208.33
41.8	1658.33	2554.17	1158.33
41.82	1570.83	2554.17	1220.83
41.84	1575	2516.67	1158.33
41.86	1675	2554.17	1087.5
41.88	1616.67	2533.33	1129.17
41.9	1533.33	2500	1125
41.92	1658.33	2491.67	1220.83
41.94	1637.5	2520.83	1150
41.96	1612.5	2683.33	1287.5
41.98	1604.17	2600	1191.67
42	1554.17	2716.67	1170.83
42.02	1529.17	2537.5	1170.83
42.04	1566.67	2516.67	1220.83
42.06	1675	2479.17	1112.5
42.08	1500	2625	1120.83
42.1	1500	2550	1104.17
42.12	1504.17	2625	1070.83
42.14	1629.17	2525	1162.5
42.16	1412.5	2654.17	1166.67
42.18	1633.33	2629.17	1337.5
42.2	1408.33	2675	1195.83
42.22	1475	2441.67	1141.67
42.24	1716.67	2391.67	1120.83
42.26	1487.5	2341.67	1112.5
42.28	1450	2504.17	1150
42.3	1570.83	2458.33	1245.83
42.32	1658.33	2470.83	1304.17
42.34	1625	2479.17	1237.5
42.36	1575	2462.5	1262.5
42.38	1654.17	2512.5	1212.5
42.4	1604.17	2525	1254.17
42.42	1650	2525	1166.67
42.44	1595.83	2445.83	1162.5
42.46	1558.33	2462.5	1062.5
42.48	1583.33	2700	1195.83
42.5	1512.5	2562.5	1287.5
42.52	1645.83	2550	1337.5
42.54	1600	2625	1187.5
42.56	1579.17	2654.17	1212.5
42.58	1691.67	2425	1175
42.6	1691.67	2508.33	1066.67
42.62	1675	2450	1104.17
42.64	1570.83	2375	1179.17
42.66	1487.5	2537.5	1220.83
42.68	1616.67	2504.17	1087.5
42.7	1650	2408.33	1229.17
42.72	1704.17	2608.33	1362.5
42.74	1654.17	2379.17	1266.67
42.76	1575	2516.67	1170.83
42.78	1762.5	2491.67	1062.5
42.8	1554.17	2629.17	1145.83
42.82	1516.67	2550	1133.33
42.84	1554.17	2504.17	1237.5
42.86	1554.17	2550	1245.83
42.88	1600	2429.17	1162.5
42.9	1587.5	2304.17	995.833
42.92	1445.83	2600	1112.5
42.94	1654.17	2579.17	1229.17
42.96	1645.83	2420.83	1270.83
42.98	1658.33	2529.17	1129.17
43	1516.67	2400	1233.33
43.02	1695.83	2379.17	1191.67
43.04	1475	2591.67	1175
43.06	1575	2629.17	1179.17
43.08	1741.67	2491.67	1191.67
43.1	1658.33	2462.5	1187.5
43.12	1587.5	2566.67	1220.83
43.14	1479.17	2625	1179.17
43.16	1537.5	2495.83	1054.17
43.18	1658.33	2545.83	1166.67
43.2	1604.17	2516.67	1150
43.22	1550	2558.33	1125
43.24	1483.33	2454.17	1133.33
43.26	1495.83	2566.67	1200
43.28	1445.83	2495.83	1300
43.3	1629.17	2450	1170.83
43.32	1566.67	2483.33	1241.67
43.34	1445.83	2454.17	1095.83
43.36	1670.83	2620.83	1062.5
43.38	1516.67	2608.33	1175
43.4	1441.67	2466.67	1229.17
43.42	1695.83	2454.17	1112.5
43.44	1637.5	2725	1070.83
43.46	1650	2595.83	1083.33
43.48	1608.33	2387.5	1225
43.5	1541.67	2491.67	1041.67
43.52	1658.33	2391.67	1112.5
43.54	1741.67	2329.17	1108.33
43.56	1387.5	2562.5	1100
43.58	1570.83	2520.83	1108.33
43.6	1479.17	2429.17	1066.67
43.62	1437.5	2241.67	1233.33
43.64	1600	2375	1050
43.66	1591.67	2458.33	1325
43.68	1520.83	2337.5	1050
43.7	1475	2304.17	1066.67
43.72	1550	2437.5	1137.5
43.74	1470.83	2604.17	1270.83
43.76	1541.67	2416.67	1129.17
43.78	1654.17	2445.83	1120.83
43.8	1566.67	2429.17	1125
43.82	1475	2495.83	1091.67
43.84	1500	2470.83	1175
43.86	1475	2395.83	1104.17
43.88	1550	2520.83	1300
43.9	1570.83	2354.17	1104.17
43.92	1550	2408.33	1137.5
43.94	1600	2458.33	1187.5
43.96	1483.33	2433.33	1045.83
43.98	1475	2308.33	1137.5
44	1512.5	2454.17	1179.17
44.02	1533.33	2487.5	1079.17
44.04	1612.5	2483.33	1162.5
44.06	1483.33	2404.17	1104.17
44.08	1491.67	2391.67	1104.17
44.1	1554.17	2358.33	1195.83
44.12	1425	2383.33	1229.17
44.14	1504.17	2495.83	1154.17
44.16	1420.83	2529.17	1216.67
44.18	1545.83	2458.33	1025
44.2	1566.67	2404.17	1208.33
44.22	1533.33	2383.33	1170.83
44.24	1416.67	2433.33	1091.67
44.26	1512.5	2583.33	1170.83
44.28	1487.5	2404.17	1241.67
44.3	1529.17	2416.67	1150
44.32	1533.33	2412.5	1212.5
44.34	1391.67	2341.67	1104.17
44.36	1562.5	2220.83	1191.67
44.38	1533.33	2329.17	1150
44.4	1445.83	2329.17	1183.33
44.42	1462.5	2500	1166.67
44.44	1425	2341.67	1091.67
44.46	1537.5	2458.33	1104.17
44.48	1625	2283.33	1012.5
44.5	1558.33	2600	1208.33
44.52	1454.17	2379.17	1116.67
44.54	1362.5	2350	1083.33
44.56	1545.83	2379.17	1095.83
44.58	1483.33	2350	1037.5
44.6	1487.5	2354.17	1050
44.62	1587.5	2445.83	1054.17
44.64	1579.17	2504.17	1016.67
44.66	1554.17	2341.67	1150
44.68	1529.17	2341.67	1150
44.7	1537.5	2225	1183.33
44.72	1529.17	2541.67	1200
44.74	1350	2379.17	1220.83
44.76	1483.33	2379.17	1050
44.78	1416.67	2358.33	1100
44.8	1429.17	2341.67	1116.67
44.82	1454.17	2437.5	1191.67
44.84	1454.17	2391.67	1070.83
44.86	1704.17	2345.83	991.667
44.88	1475	2333.33	1050
44.9	1375	2429.17	1050
44.92	1454.17	2337.5	1104.17
44.94	1562.5	2404.17	1104.17
44.96	1412.5	2383.33	1116.67
[truncated: 2,252 more rows]

## Sheet: Fig. 1g
Energy	Co foil	Co3O4	CoPc	CoN3C	CoN3C/rGO
7679.05	0.000829556	0.00111	0.00719	0.01062	0.02499
7684.03	0.000823769	0.00173	-0.01169	-0.00513	-0.00967
7689.04	0.00187	0.00246	-0.00869	-0.00307	-0.00755
7689.49	0.002	0.00191	-0.008	-0.00291	-0.00558
7689.97	0.00214	0.00208	-0.00726	-0.00273	-0.00347
7690.48	0.00228	0.00222	-0.00465	-0.00213	-0.00406
7690.99	0.00241	0.00236	-0.00192	-0.00149	-0.00476
7691.48	0.00257	0.00246	-0.00283	-0.0012	-0.00547
7691.98	0.00273	0.00263	-0.00377	-0.000897549	-0.0062
7692.48	0.00292	0.00291	-0.00479	-0.000450205	-0.00425
7692.98	0.00311	0.00308	-0.00581	-2.43606e-06	-0.00226
7693.49	0.00332	0.0034	-0.00374	0.000205451	-0.00113
7693.98	0.00352	0.00373	-0.0017	0.000398347	-7.87853e-05
7694.48	0.00371	0.00389	0.000256629	0.00108	-0.000786853
7694.99	0.00391	0.00418	0.00226	0.00178	-0.00154
7695.5	0.0042	0.00455	0.00194	0.00172	-0.00118
7696	0.00449	0.00478	0.00164	0.00166	-0.000825158
7696.5	0.00479	0.00514	0.00187	0.00212	-0.000304791
7697	0.0051	0.00543	0.00213	0.00259	0.00020461
7697.5	0.00543	0.0057	0.00319	0.00316	0.000339675
7698	0.00577	0.00605	0.00427	0.00375	0.000493217
7698.49	0.00618	0.00645	0.00582	0.00415	0.0012
7698.98	0.00659	0.00685	0.00738	0.00455	0.00191
7699.49	0.00709	0.00732	0.00837	0.00458	0.00299
7699.98	0.00757	0.00784	0.00934	0.0046	0.00404
7700.48	0.00816	0.0084	0.01078	0.00543	0.00466
7700.98	0.00876	0.00904	0.01224	0.00629	0.00528
7701.47	0.00952	0.00973	0.01266	0.00666	0.00473
7701.97	0.01029	0.01058	0.01307	0.00704	0.00415
7702.48	0.01128	0.01157	0.01363	0.00766	0.0056
7702.99	0.01227	0.01273	0.0142	0.00828	0.00711
7703.48	0.01368	0.01412	0.01631	0.00929	0.00859
7703.98	0.01513	0.01609	0.01846	0.01033	0.0101
7704.49	0.01725	0.01884	0.01926	0.01153	0.01077
7704.99	0.01933	0.02365	0.02	0.01272	0.01141
7705.5	0.02308	0.03145	0.02176	0.01403	0.0131
7706	0.02696	0.04316	0.02361	0.01541	0.01485
7706.5	0.03491	0.0572	0.02782	0.01882	0.01817
7707.01	0.04347	0.06778	0.03217	0.0224	0.02166
7707.49	0.06173	0.07133	0.03737	0.02798	0.02704
7707.99	0.08068	0.06979	0.04276	0.03375	0.0326
7708.48	0.11299	0.0684	0.04822	0.03916	0.03838
7708.98	0.14588	0.06943	0.05377	0.04467	0.04427
7709.48	0.18305	0.07184	0.06081	0.04741	0.04863
7709.98	0.22071	0.0743	0.06796	0.05011	0.053
7710.5	0.25176	0.07661	0.0787	0.05441	0.05649
7710.98	0.2803	0.07975	0.08869	0.0584	0.0597
7711.48	0.30024	0.08426	0.11236	0.06812	0.06688
7711.97	0.31955	0.09166	0.13594	0.07781	0.07402
7712.47	0.3294	0.10292	0.17624	0.09902	0.09132
7712.98	0.33895	0.11955	0.21725	0.12068	0.10901
7713.49	0.3448	0.14211	0.27808	0.15697	0.13614
7713.99	0.3505	0.17466	0.33885	0.19331	0.16325
7714.49	0.36258	0.21439	0.41247	0.22912	0.19335
7715	0.37509	0.26119	0.48683	0.26524	0.22383
7715.5	0.39788	0.31369	0.54005	0.28868	0.2506
7716	0.42102	0.36461	0.59265	0.31233	0.27762
7716.5	0.45044	0.41172	0.58036	0.33353	0.30274
7716.99	0.47963	0.45367	0.5682	0.35463	0.32771
7717.49	0.50894	0.49246	0.56298	0.38893	0.36026
7717.99	0.53849	0.53192	0.55771	0.42349	0.39306
7718.48	0.56448	0.57426	0.56908	0.47008	0.43497
7718.97	0.59007	0.62136	0.58028	0.51595	0.47625
7719.48	0.61289	0.67283	0.60695	0.571	0.53339
7719.98	0.6355	0.7302	0.63415	0.62621	0.5909
7720.47	0.65461	0.78558	0.66824	0.68453	0.65
7720.97	0.67392	0.83296	0.7029	0.74368	0.70994
7721.48	0.6941	0.86972	0.7406	0.79959	0.76659
7721.97	0.71355	0.89967	0.77698	0.85323	0.82094
7722.47	0.73562	0.92667	0.80924	0.90332	0.87345
7722.97	0.75802	0.95353	0.84165	0.95376	0.92641
7723.48	0.78063	0.98314	0.86717	0.99878	0.97786
7723.97	0.80222	1.01922	0.89126	1.04155	1.02692
7724.49	0.82162	1.06329	0.91172	1.07755	1.07018
7724.99	0.84031	1.12105	0.93137	1.11212	1.11182
7725.5	0.85581	1.18681	0.95084	1.13569	1.13979
7725.99	0.87043	1.25493	0.9692	1.15792	1.16618
7726.49	0.88256	1.3095	0.98776	1.16811	1.18022
7726.99	0.89468	1.34225	1.00631	1.17828	1.19424
7727.48	0.90414	1.34621	1.02082	1.17833	1.19602
7727.98	0.9136	1.32398	1.03534	1.17839	1.19781
7728.48	0.9195	1.28438	1.0454	1.17395	1.19413
7728.98	0.92539	1.23515	1.05549	1.16932	1.19026
7729.47	0.92832	1.1848	1.06194	1.16566	1.18588
7729.97	0.9313	1.14176	1.06855	1.1619	1.18135
7730.47	0.933	1.10539	1.07204	1.16022	1.17844
7730.97	0.93468	1.07802	1.0755	1.15858	1.17554
7731.47	0.93611	1.05882	1.08045	1.15971	1.1758
7731.97	0.93752	1.04594	1.08543	1.16093	1.17616
7732.48	0.93831	1.03702	1.09093	1.16416	1.17624
7732.97	0.93904	1.03105	1.09623	1.16733	1.1763
7733.48	0.9382	1.02707	1.09957	1.1685	1.17759
7733.99	0.9373	1.02449	1.10271	1.16952	1.1789
7734.49	0.9343	1.02271	1.10494	1.16724	1.17454
7735	0.93122	1.02064	1.10722	1.16479	1.17003
7735.5	0.92725	1.01769	1.10919	1.15672	1.16409
7735.99	0.92331	1.01212	1.1111	1.14865	1.15814
7736.49	0.9193	1.00529	1.10793	1.13436	1.1467
7736.98	0.91528	0.9976	1.10474	1.12	1.13519
7737.48	0.91148	0.99046	1.09875	1.10284	1.12013
7737.97	0.90781	0.98524	1.0929	1.0862	1.10552
7738.48	0.90471	0.98248	1.07705	1.06738	1.08852
7738.99	0.90164	0.98277	1.06095	1.04862	1.07157
7739.98	0.89623	0.98584	1.0298	1.01343	1.04558
7741	0.89224	0.99412	1.01107	0.98441	1.02042
7741.99	0.88953	0.99714	0.99459	0.96159	0.99679
7743	0.8881	0.99113	0.9822	0.94287	0.97668
7744.01	0.88779	0.97898	0.97545	0.92777	0.96107
7745.02	0.8893	0.96279	0.97073	0.91619	0.95021
7746.02	0.89292	0.94438	0.96754	0.9059	0.93639
7747	0.89871	0.92595	0.96585	0.89938	0.9271
7747.99	0.90652	0.91005	0.96234	0.89435	0.91724
7749	0.91653	0.89712	0.95975	0.89077	0.9094
7750.01	0.92738	0.88601	0.9595	0.88705	0.90313
7751	0.93924	0.87549	0.9569	0.88344	0.89506
7751.99	0.95186	0.86453	0.95047	0.87977	0.88707
7753.01	0.96499	0.85409	0.94294	0.87408	0.88254
7754.01	0.97794	0.84402	0.93446	0.87024	0.87844
7755.02	0.99003	0.83513	0.92849	0.86756	0.87248
7756.01	1.00048	0.82736	0.92064	0.86646	0.87188
7757.01	1.00884	0.82178	0.91308	0.86848	0.87309
7758.01	1.01451	0.81994	0.90793	0.87374	0.87754
7759	1.01712	0.8213	0.90399	0.8825	0.88203
7760	1.01644	0.82544	0.90575	0.89313	0.89507
7761	1.013	0.83058	0.91262	0.9062	0.90477
7762	1.00567	0.83489	0.91882	0.91983	0.9152
7762.99	0.99505	0.83871	0.93103	0.93351	0.92887
7764.01	0.9819	0.84295	0.94206	0.94601	0.94443
7765.02	0.96775	0.84883	0.95243	0.95633	0.95502
7766.02	0.95302	0.85635	0.96331	0.96431	0.96337
7767.02	0.9385	0.86618	0.96784	0.97113	0.97176
7768.01	0.92438	0.87735	0.97174	0.97606	0.97898
7769	0.9121	0.88909	0.97302	0.98051	0.98506
7769.99	0.90235	0.90137	0.97193	0.98356	0.98783
7771	0.89486	0.91271	0.97373	0.98805	0.98972
7772	0.88946	0.92318	0.97357	0.99084	0.99229
7773.01	0.88524	0.93196	0.97303	0.99277	0.99514
7774.02	0.88196	0.93965	0.97282	0.99365	0.99853
7775.02	0.87916	0.94799	0.97614	0.99549	0.99992
7776.02	0.87671	0.95845	0.97714	0.99623	1.00272
7777.02	0.87474	0.97182	0.97702	0.99704	1.00374
7778.02	0.87363	0.98647	0.97813	0.99752	1.0047
7779	0.87369	1.00287	0.98143	0.99801	1.00367
7780	0.87547	1.01876	0.98527	0.99815	1.00774
7781.03	0.87894	1.03262	0.98465	0.9984	1.00956
7782	0.88342	1.04277	0.98842	0.99921	1.00844
7783	0.88922	1.04841	0.99059	0.99798	1.00943
7784.01	0.89557	1.05105	0.98855	0.9983	1.01021
7785.02	0.90198	1.05136	0.99265	0.99812	1.00713
7786.03	0.9087	1.05019	0.99393	0.99862	1.00988
7787.03	0.91529	1.04818	0.99545	0.99959	1.0113
7788.02	0.92228	1.04571	0.99429	1.00058	1.01065
7789.01	0.92932	1.04342	0.9967	1.00181	1.01126
7790.01	0.93571	1.04195	0.99774	1.00381	1.01219
7791	0.94113	1.04085	0.99988	1.00551	1.01336
7792.01	0.94526	1.03918	1.00375	1.00753	1.01404
7792.99	0.9491	1.03638	1.00569	1.00901	1.01554
7794.02	0.9528	1.03215	1.00523	1.0112	1.01529
7795	0.95709	1.02599	1.00591	1.0119	1.01636
7796.02	0.96282	1.01883	1.00913	1.0134	1.01509
7797.03	0.96951	1.01084	1.00844	1.0142	1.01857
7798.03	0.97742	1.0024	1.00727	1.01357	1.01753
7799.02	0.98615	0.9939	1.00925	1.01345	1.01951
7800.01	0.99584	0.98538	1.01007	1.01257	1.01951
7801.02	1.00609	0.97741	1.00874	1.01182	1.01797
7801.99	1.01614	0.97007	1.00881	1.00968	1.01751
7803	1.02567	0.9637	1.00847	1.00751	1.01673
7804	1.03441	0.95819	1.00697	1.00558	1.01426
7805.01	1.04176	0.95377	1.00762	1.00259	1.01224
7806.01	1.04704	0.94999	1.00491	1.00035	1.0106
7807.02	1.0501	0.9473	1.00215	0.99704	1.00881
7808.03	1.05058	0.9457	1.00261	0.99452	1.00449
7809.02	1.04904	0.94516	1.00416	0.99133	1.00242
7810	1.04595	0.9459	1.00442	0.98888	0.99895
7811	1.04187	0.94757	1.00205	0.98666	0.9963
7812.01	1.03759	0.95002	0.9989	0.98391	0.99195
7813.01	1.03312	0.95252	1.00167	0.98273	0.99077
7814.01	1.02849	0.95479	1.00264	0.98025	0.9886
7814.99	1.02329	0.95586	1.0019	0.97857	0.98846
7816.02	1.01749	0.9564	1.00133	0.9779	0.98674
7817.02	1.01082	0.95632	0.99927	0.97652	0.98791
7818.03	1.00354	0.95552	0.9974	0.97667	0.98538
7819.02	0.99549	0.95507	0.9953	0.9763	0.98379
7820.02	0.9876	0.95521	0.99516	0.97695	0.98421
7821	0.97891	0.956	0.99274	0.97786	0.98394
7822	0.9705	0.95744	0.989	0.97881	0.98374
7823	0.96206	0.95953	0.98884	0.97921	0.98736
7824.01	0.95389	0.96182	0.98754	0.9794	0.98566
7825	0.94556	0.96455	0.98792	0.98105	0.98528
7826.01	0.93772	0.96752	0.98805	0.98199	0.98286
7827.01	0.93026	0.97115	0.98701	0.98236	0.98686
7828.02	0.92328	0.975	0.98637	0.98279	0.98558
7829.03	0.91738	0.97881	0.98617	0.98346	0.98575
7830.02	0.91229	0.98194	0.98677	0.98325	0.98296
7831	0.90819	0.98465	0.98671	0.98323	0.9858
7831.99	0.90478	0.98648	0.98724	0.98307	0.98396
7833	0.90255	0.98757	0.98588	0.98241	0.98401
7834.01	0.90135	0.98804	0.98388	0.98177	0.98263
7835	0.90124	0.98786	0.98355	0.98161	0.98464
7835.98	0.90201	0.98724	0.98583	0.9809	0.98321
7836.99	0.90357	0.98637	0.98604	0.98105	0.98438
7838.01	0.90561	0.98524	0.98615	0.97959	0.98236
7839.02	0.90778	0.98382	0.98924	0.97905	0.98357
7840.02	0.91012	0.98184	0.98592	0.97783	0.98095
7841	0.91214	0.97913	0.98094	0.97781	0.98344
7842.01	0.91423	0.97561	0.98471	0.97814	0.98406
7842.99	0.91623	0.97085	0.98093	0.9774	0.98326
7844	0.91836	0.9648	0.97907	0.97728	0.98699
7844.99	0.92063	0.9575	0.97439	0.97745	0.98532
7845.98	0.92321	0.94947	0.97715	0.97755	0.98345
7847	0.92613	0.94089	0.9757	0.97752	0.98364
7848.01	0.92938	0.93226	0.97368	0.97788	0.98471
7849.03	0.93281	0.92452	0.9756	0.97834	0.98197
7850.02	0.93615	0.9182	0.97508	0.97916	0.98483
7851.01	0.93947	0.91367	0.97907	0.97954	0.98702
7852	0.94325	0.91096	0.97516	0.98163	0.98658
7853	0.94693	0.91017	0.98067	0.98159	0.9873
7853.99	0.95109	0.91137	0.97702	0.98199	0.98603
7855	0.95563	0.91383	0.97491	0.98603	0.98401
7855.99	0.96048	0.91812	0.98058	0.98765	0.9856
7857.01	0.96666	0.92316	0.97999	0.98791	0.98901
7858.01	0.97297	0.92913	0.98091	0.98943	0.98861
7859.01	0.98022	0.93578	0.98313	0.99109	0.992
7860.02	0.98772	0.9428	0.98288	0.993	0.9958
7861.02	0.99526	0.94983	0.98187	0.99438	0.99653
7862.01	1.00294	0.95699	0.98446	0.99534	0.99704
7863.01	1.01087	0.96395	0.98783	0.99725	1.00063
7864	1.01831	0.97124	0.98693	0.99794	1.00058
7865	1.02534	0.97832	0.9886	0.99959	1.00054
7866	1.03199	0.98538	0.98906	1.00095	1.00224
7867	1.03857	0.99242	0.98983	1.00199	1.00453
7868	1.04478	0.99885	0.99211	1.00441	1.00421
7868.99	1.05028	1.00508	0.99582	1.00444	1.00742
7870.02	1.05595	1.01007	0.99774	1.0051	1.00777
7871.01	1.06044	1.01449	0.99941	1.0052	1.00788
7872.01	1.06426	1.01771	1.00166	1.00636	1.00878
7873	1.06732	1.02069	1.00225	1.00603	1.00772
7874.01	1.06957	1.02227	0.99967	1.00605	1.0078
7874.99	1.07091	1.02328	1.0016	1.00732	1.00561
7876.01	1.07123	1.02403	1.00612	1.0064	1.00734
7877	1.07055	1.02437	1.00595	1.00638	1.00779
7878.01	1.06859	1.02463	1.00454	1.00555	1.0067
7879.01	1.06541	1.0248	1.00824	1.00673	1.0052
7880.01	1.06123	1.025	1.00886	1.00696	1.00724

## Sheet: Fig. 1h
R (Å)	Co foil*0.5	Co3O4	CoPc	CoN3C	CoN3C/rGO
0	0.02862	0.0482	0.10314	0.02782	0.025
0.03068	0.02727	0.04569	0.10137	0.02679	0.03045
0.06136	0.02336	0.03919	0.09676	0.02431	0.04196
0.09204	0.01728	0.03255	0.09136	0.02242	0.05404
0.12272	0.00978	0.03324	0.08816	0.02407	0.06415
0.1534	0.00415	0.04418	0.08974	0.03012	0.07104
0.18408	0.01003	0.05955	0.09638	0.03854	0.07401
0.21476	0.01804	0.07395	0.10579	0.04705	0.07294
0.24544	0.02487	0.08404	0.11475	0.05407	0.06835
0.27612	0.02963	0.08761	0.12054	0.05862	0.06184
0.3068	0.03177	0.08337	0.12153	0.06039	0.05662
0.33748	0.03098	0.0709	0.11741	0.05985	0.0572
0.36816	0.02721	0.05076	0.1095	0.05849	0.06617
0.39884	0.02073	0.02502	0.10116	0.0588	0.08153
0.42951	0.01231	0.01425	0.09763	0.06339	0.0995
0.46019	0.00598	0.04386	0.10346	0.07308	0.11689
0.49087	0.01325	0.07528	0.11837	0.08645	0.13147
0.52155	0.02432	0.10235	0.1377	0.10109	0.14188
0.55223	0.03492	0.1216	0.15596	0.1147	0.14776
0.58291	0.04384	0.13014	0.16876	0.12554	0.14994
0.61359	0.05029	0.12597	0.17302	0.13256	0.15074
0.64427	0.05377	0.10849	0.16723	0.13566	0.15389
0.67495	0.05408	0.0805	0.15202	0.136	0.16344
0.70563	0.05139	0.05845	0.13184	0.13632	0.18165
0.73631	0.04635	0.08361	0.1186	0.14079	0.20764
0.76699	0.04018	0.14691	0.13058	0.15353	0.23805
0.79767	0.03482	0.22428	0.17284	0.17627	0.26864
0.82835	0.03251	0.30639	0.2337	0.20764	0.29524
0.85903	0.03413	0.3873	0.30176	0.24438	0.31425
0.88971	0.03799	0.46201	0.36913	0.2829	0.3229
0.92039	0.0415	0.52633	0.42985	0.31991	0.31956
0.95107	0.04268	0.57714	0.47917	0.35271	0.30416
0.98175	0.0403	0.61295	0.5135	0.37934	0.27895
1.01243	0.03382	0.6344	0.53059	0.3987	0.24994
1.04311	0.02324	0.64481	0.52989	0.41074	0.22892
1.07379	0.00909	0.65056	0.51303	0.41659	0.23224
1.10447	0.00768	0.6608	0.48444	0.41865	0.26922
1.13515	0.02566	0.68562	0.4522	0.42041	0.33355
1.16583	0.04319	0.73276	0.42829	0.42595	0.41268
1.19651	0.05842	0.80444	0.42625	0.43884	0.49609
1.22718	0.0695	0.89683	0.45444	0.46099	0.57608
1.25786	0.07472	1.00217	0.51032	0.49183	0.64693
1.28854	0.0728	1.11138	0.58335	0.52865	0.70438
1.31922	0.0632	1.21566	0.6615	0.56744	0.74546
1.3499	0.04739	1.30737	0.73461	0.60387	0.76846
1.38058	0.03485	1.38029	0.79504	0.63394	0.77292
1.41126	0.04984	1.42975	0.83738	0.65437	0.75957
1.44194	0.08785	1.45266	0.85824	0.66276	0.73029
1.47262	0.13486	1.44744	0.85605	0.65766	0.68791
1.5033	0.18531	1.41394	0.83091	0.6386	0.63603
1.53398	0.23564	1.35332	0.78443	0.606	0.5787
1.56466	0.28293	1.26783	0.71949	0.56116	0.52004
1.59534	0.32512	1.16067	0.63998	0.50607	0.46376
1.62602	0.36147	1.03576	0.55054	0.44332	0.41259
1.6567	0.39339	0.89764	0.45616	0.37593	0.36777
1.68738	0.42513	0.75129	0.36186	0.30721	0.32882
1.71806	0.46406	0.60217	0.2724	0.24068	0.29381
1.74874	0.5193	0.4563	0.19189	0.18011	0.26017
1.77942	0.59887	0.32109	0.12358	0.1298	0.2256
1.8101	0.70672	0.20804	0.06963	0.09507	0.18876
1.84078	0.842	0.14124	0.03093	0.08012	0.14963
1.87146	1.00026	0.14517	0.00816	0.08054	0.10964
1.90214	1.17493	0.18307	0.01188	0.08516	0.07223
1.93282	1.35841	0.21316	0.02348	0.08648	0.04576
1.9635	1.54262	0.22082	0.04002	0.08178	0.04497
1.99418	1.71944	0.20304	0.06228	0.07089	0.06114
2.02485	1.88103	0.16638	0.08759	0.05473	0.07554
2.05553	2.02018	0.14201	0.11237	0.03472	0.08128
2.08621	2.13057	0.1913	0.13322	0.01242	0.07603
2.11689	2.20709	0.31305	0.14723	0.01101	0.05928
2.14757	2.24609	0.47401	0.15222	0.03419	0.03173
2.17825	2.24551	0.65713	0.14682	0.05674	0.00842
2.20893	2.20499	0.85166	0.1306	0.07854	0.05087
2.23961	2.12592	1.04829	0.10403	0.09988	0.09945
2.27029	2.0113	1.23814	0.0686	0.12125	0.14911
2.30097	1.8656	1.41271	0.02857	0.14303	0.19628
2.33165	1.69454	1.56424	0.0316	0.16529	0.2375
2.36233	1.50473	1.68602	0.07993	0.18762	0.26961
2.39301	1.30339	1.77276	0.13098	0.20914	0.28996
2.42369	1.09792	1.82093	0.18028	0.22862	0.29658
2.45437	0.89557	1.829	0.22556	0.24469	0.28836
2.48505	0.70312	1.7976	0.26529	0.25598	0.2651
2.51573	0.52656	1.72964	0.29855	0.26133	0.22764
2.54641	0.3711	1.63033	0.325	0.2599	0.17785
2.57709	0.24142	1.50716	0.34478	0.25129	0.1189
2.60777	0.14349	1.36989	0.35837	0.23557	0.05797
2.63845	0.08998	1.2304	0.36635	0.21337	0.0442
2.66913	0.089	1.10232	0.3693	0.18589	0.10274
2.69981	0.10728	0.99963	0.36768	0.15501	0.16608
2.73049	0.1198	0.93343	0.36188	0.1236	0.2226
2.76117	0.12253	0.90732	0.35239	0.09628	0.26809
2.79185	0.11789	0.91497	0.34009	0.08033	0.2999
2.82252	0.10992	0.94317	0.32659	0.08188	0.3166
2.8532	0.10247	0.9776	0.31443	0.09698	0.31818
2.88388	0.09787	1.00684	0.30702	0.11664	0.30637
2.91456	0.09634	1.02344	0.30777	0.13505	0.28509
2.94524	0.09704	1.02357	0.31868	0.14956	0.26119
2.97592	0.09998	1.00611	0.33908	0.15917	0.24464
3.0066	0.10719	0.97191	0.36577	0.16395	0.24588
3.03728	0.12179	0.92303	0.39415	0.16473	0.269
3.06796	0.1456	0.86216	0.4194	0.16292	0.3085
3.09864	0.17774	0.79218	0.43719	0.16032	0.3546
3.12932	0.21545	0.71577	0.44408	0.15885	0.39839
3.16	0.25528	0.6352	0.43768	0.16007	0.43317
3.19068	0.29383	0.55222	0.41675	0.1647	0.45427
3.22136	0.32806	0.46816	0.3813	0.17249	0.45874
3.25204	0.35542	0.38406	0.33276	0.18246	0.44511
3.28272	0.37406	0.30091	0.2743	0.19335	0.41331
3.3134	0.38288	0.22008	0.21203	0.20396	0.36451
3.34408	0.38159	0.14399	0.15863	0.21344	0.30098
3.37476	0.37072	0.07986	0.13899	0.22124	0.22591
3.40544	0.35156	0.05935	0.16829	0.22711	0.1432
3.43612	0.32607	0.0976	0.22427	0.23101	0.05744
3.4668	0.29676	0.1453	0.28456	0.233	0.03021
3.49748	0.26649	0.18634	0.33845	0.23319	0.10907
3.52816	0.23828	0.21679	0.38057	0.23165	0.17979
3.55884	0.21503	0.23506	0.40802	0.2284	0.23827
3.58952	0.19915	0.24068	0.41947	0.22339	0.28205
3.62019	0.19223	0.23398	0.41482	0.21659	0.30965
3.65087	0.19483	0.21614	0.39504	0.20798	0.32067
3.68155	0.20678	0.18935	0.36201	0.19763	0.3157
3.71223	0.22752	0.15716	0.31835	0.18572	0.29632
3.74291	0.25631	0.12578	0.26721	0.1726	0.26496
3.77359	0.29205	0.10621	0.21202	0.15869	0.22475
3.80427	0.33317	0.11071	0.1563	0.14457	0.1795
3.83495	0.37759	0.13732	0.10341	0.13081	0.13373
3.86563	0.42291	0.17358	0.05641	0.11796	0.09349
3.89631	0.46653	0.21041	0.01857	0.10643	0.06832
3.92699	0.50595	0.24283	0.01515	0.09639	0.06694
3.95767	0.53891	0.26795	0.0324	0.08773	0.08028
3.98835	0.56359	0.28401	0.03996	0.08011	0.09394
4.01903	0.57874	0.29003	0.03755	0.07304	0.10175
4.04971	0.58377	0.2857	0.02647	0.06605	0.10226
4.08039	0.57883	0.2714	0.00923	0.05884	0.09632
4.11107	0.56478	0.2484	0.01548	0.05131	0.08629
4.14175	0.54321	0.21934	0.03977	0.04363	0.07599
4.17243	0.51631	0.18945	0.06393	0.03629	0.0702
4.20311	0.48678	0.16839	0.08527	0.03015	0.07207
4.23379	0.45751	0.16963	0.10174	0.02639	0.08011
4.26447	0.4313	0.19997	0.11179	0.02586	0.08992
4.29515	0.41033	0.25302	0.11451	0.02813	0.09764
4.32583	0.39572	0.31903	0.10976	0.03177	0.10088
4.35651	0.38724	0.39094	0.09828	0.03553	0.09858
4.38719	0.38346	0.46404	0.08213	0.03859	0.09068
4.41786	0.38231	0.53486	0.06571	0.04054	0.07805
4.44854	0.38164	0.60061	0.05767	0.04113	0.06247
4.47922	0.3797	0.65896	0.06626	0.04028	0.04714
4.5099	0.3753	0.70797	0.0873	0.03798	0.03768
4.54058	0.3679	0.74608	0.11215	0.03427	0.0395
4.57126	0.35746	0.77214	0.13556	0.02925	0.04911
4.60194	0.3443	0.7854	0.15459	0.02311	0.05958
4.63262	0.32896	0.78556	0.16756	0.01624	0.06732
4.6633	0.31202	0.77273	0.1736	0.0098	0.0713
4.69398	0.29402	0.74744	0.17253	0.00867	0.07219
4.72466	0.27534	0.7106	0.16478	0.0151	0.07238
4.75534	0.25622	0.66346	0.15133	0.02361	0.07562
4.78602	0.23674	0.60753	0.13364	0.03223	0.08518
4.8167	0.21693	0.54457	0.1135	0.04026	0.10153
4.84738	0.19679	0.47649	0.09294	0.04721	0.12247
4.87806	0.17645	0.40532	0.07408	0.05274	0.14499
4.90874	0.15614	0.33326	0.05874	0.05657	0.16632
4.93942	0.13629	0.26273	0.04778	0.05859	0.18421
4.9701	0.11752	0.19684	0.04039	0.05877	0.19694
5.00078	0.10062	0.14066	0.03444	0.05732	0.20336
5.03146	0.08649	0.10442	0.02872	0.05459	0.20288
5.06214	0.07595	0.10137	0.02599	0.05122	0.19548
5.09282	0.06943	0.12539	0.03299	0.048	0.18164
5.1235	0.06652	0.15794	0.05033	0.04587	0.16238
5.15418	0.06611	0.18899	0.07377	0.04553	0.13906
5.18486	0.06681	0.21462	0.10027	0.04713	0.11341
5.21553	0.06753	0.2332	0.12766	0.05014	0.08741
5.24621	0.06754	0.24402	0.15407	0.05365	0.0634
5.27689	0.06654	0.24686	0.17788	0.05676	0.04441
5.30757	0.06444	0.24184	0.19772	0.05874	0.03444
5.33825	0.06131	0.22931	0.21251	0.05908	0.0346
5.36893	0.05731	0.20987	0.22157	0.05751	0.03941
5.39961	0.05259	0.18435	0.22461	0.05394	0.04394
5.43029	0.04728	0.15374	0.22182	0.0485	0.04694
5.46097	0.04151	0.11923	0.2138	0.04146	0.04927
5.49165	0.03543	0.08219	0.20165	0.03335	0.05264
5.52233	0.02928	0.04448	0.18691	0.02502	0.05836
5.55301	0.02352	0.0145	0.17152	0.01819	0.06643
5.58369	0.01912	0.03703	0.15776	0.01616	0.07564
5.61437	0.01764	0.07083	0.1479	0.02022	0.08433
5.64505	0.01985	0.10215	0.14348	0.02701	0.09095
5.67573	0.02454	0.12956	0.14465	0.03396	0.09437
5.70641	0.03008	0.15245	0.15004	0.03997	0.09399
5.73709	0.03544	0.17065	0.15745	0.04457	0.08993
5.76777	0.03998	0.1843	0.16465	0.04755	0.0833
5.79845	0.04327	0.19386	0.16986	0.04884	0.07652
5.82913	0.04504	0.20006	0.17178	0.04851	0.07361
5.85981	0.0451	0.20373	0.1696	0.04672	0.07863
5.89049	0.04339	0.20575	0.1629	0.04369	0.09243
5.92117	0.03993	0.20685	0.1516	0.03965	0.11241
5.95185	0.03485	0.2075	0.13595	0.03487	0.13521
5.98253	0.02837	0.2078	0.11655	0.02961	0.15817
6.0132	0.0209	0.20755	0.09444	0.0241	0.17939
6.04388	0.01332	0.20625	0.07152	0.01859	0.19757
6.07456	0.00899	0.20335	0.05192	0.01333	0.2119

## Sheet: Fig. 1i
R+△R (Å)	Experiment	Fit
0	0.12414	0.03591
0.03068	0.11834	0.0631
0.06136	0.10108	0.10577
0.09204	0.07293	0.14339
0.12272	0.03567	0.17028
0.1534	0.02151	0.18332
0.18408	0.07215	0.18079
0.21476	0.13071	0.16234
0.24544	0.19034	0.12935
0.27612	0.24649	0.08653
0.3068	0.29434	0.05383
0.33748	0.32899	0.08138
0.36816	0.34582	0.14318
0.39884	0.34109	0.20915
0.42951	0.31284	0.26977
0.46019	0.2629	0.31919
0.49087	0.20355	0.35292
0.52155	0.17849	0.36783
0.55223	0.24619	0.36271
0.58291	0.38331	0.33921
0.61359	0.55134	0.30404
0.64427	0.73064	0.27309
0.67495	0.90765	0.27365
0.70563	1.07031	0.32645
0.73631	1.20713	0.42387
0.76699	1.30744	0.54614
0.79767	1.36175	0.67746
0.82835	1.36236	0.80672
0.85903	1.3039	0.92594
0.88971	1.18398	1.02986
0.92039	1.00422	1.11619
0.95107	0.77293	1.1864
0.98175	0.51742	1.24639
1.01243	0.35645	1.30683
1.04311	0.52542	1.38217
1.07379	0.89006	1.48771
1.10447	1.31008	1.63504
1.13515	1.74467	1.82836
1.16583	2.17322	2.06371
1.19651	2.58037	2.33086
1.22718	2.95342	2.61606
1.25786	3.28193	2.90415
1.28854	3.55768	3.17999
1.31922	3.7748	3.4293
1.3499	3.92967	3.63925
1.38058	4.02087	3.79893
1.41126	4.04884	3.8997
1.44194	4.01566	3.93549
1.47262	3.92462	3.90297
1.5033	3.77994	3.80168
1.53398	3.58646	3.63395
1.56466	3.34944	3.40481
1.59534	3.07451	3.12169
1.62602	2.76765	2.79408
1.6567	2.43533	2.43309
1.68738	2.08458	2.05096
1.71806	1.72318	1.66049
1.74874	1.35971	1.27462
1.77942	1.00374	0.90601
1.8101	0.66646	0.56743
1.84078	0.36516	0.27695
1.87146	0.17014	0.13157
1.90214	0.26699	0.26783
1.93282	0.44318	0.41739
1.9635	0.58869	0.5228
1.99418	0.69253	0.57998
2.02485	0.75861	0.59161
2.05553	0.79898	0.56339
2.08621	0.83253	0.50331
2.11689	0.88163	0.42177
2.14757	0.96422	0.33291
2.17825	1.08547	0.25849
2.20893	1.23667	0.22999
2.23961	1.40093	0.26075
2.27029	1.55918	0.32299
2.30097	1.69363	0.38737
2.33165	1.78933	0.43877
2.36233	1.83486	0.47027
2.39301	1.82292	0.47913
2.42369	1.7508	0.46526
2.45437	1.62106	0.43047
2.48505	1.44255	0.3781
2.51573	1.23276	0.31279
2.54641	1.02304	0.24054
2.57709	0.8674	0.16983
2.60777	0.83546	0.11639
2.63845	0.95006	0.10725
2.66913	1.15748	0.13989
2.69981	1.39388	0.18171
2.73049	1.61841	0.21632
2.76117	1.80812	0.23814
2.79185	1.9513	0.24541
2.82252	2.04464	0.23833
2.8532	2.09218	0.21842
2.88388	2.10494	0.1883
2.91456	2.09998	0.15172
2.94524	2.09818	0.11425
2.97592	2.11982	0.08542
3.0066	2.17848	0.07916
3.03728	2.27607	0.09638
3.06796	2.40228	0.12168
3.09864	2.53841	0.14446
3.12932	2.66268	0.16012
3.16	2.75443	0.16683
3.19068	2.79653	0.16421
3.22136	2.77652	0.15284
3.25204	2.68699	0.13412
3.28272	2.52562	0.11021
3.3134	2.29496	0.08433
3.34408	2.0021	0.06187
3.37476	1.65843	0.05216
3.40544	1.27984	0.06038
3.43612	0.88947	0.07741
3.4668	0.53486	0.09426
3.49748	0.38057	0.10688
3.52816	0.57884	0.1136
3.55884	0.88247	0.11388
3.58952	1.16978	0.10794
3.62019	1.4095	0.09656
3.65087	1.58953	0.08106
3.68155	1.70508	0.06338
3.71223	1.75615	0.04666
3.74291	1.74669	0.03655
3.77359	1.68404	0.03886
3.80427	1.57842	0.0497
3.83495	1.4424	0.06185
3.86563	1.29033	0.07166
3.89631	1.13759	0.07762
3.92699	0.99938	0.07914
3.95767	0.88846	0.07621
3.98835	0.81177	0.06921
4.01903	0.76742	0.05888
4.04971	0.74574	0.04627
4.08039	0.73459	0.03291
4.11107	0.7249	0.02175
4.14175	0.71332	0.01909
4.17243	0.70225	0.02621
4.20311	0.6981	0.03575
4.23379	0.70825	0.04396
4.26447	0.73721	0.04958
4.29515	0.78403	0.05212
4.32583	0.84273	0.05152
4.35651	0.90476	0.04797
4.38719	0.96163	0.04189
4.41786	1.00639	0.03386
4.44854	1.03431	0.02467
4.47922	1.04303	0.01552
4.5099	1.0325	0.00949
4.54058	1.00479	0.01216
4.57126	0.96375	0.01894
4.60194	0.91463	0.0253
4.63262	0.86346	0.03007
4.6633	0.81625	0.03288
4.69398	0.77805	0.03365
4.72466	0.75191	0.03246
4.75534	0.73843	0.02954
4.78602	0.73608	0.02526
4.8167	0.74221	0.02007
4.84738	0.75428	0.01458
4.87806	0.77051	0.00978
4.90874	0.79002	0.00769
4.93942	0.81242	0.0095
4.9701	0.83724	0.01278
5.00078	0.86341	0.01574
5.03146	0.88901	0.01776
5.06214	0.91145	0.01866
5.09282	0.92785	0.01841
5.1235	0.93558	0.01713
5.15418	0.93285	0.01496
5.18486	0.91923	0.01213
5.21553	0.8961	0.00887
5.24621	0.86691	0.00543
5.27689	0.83723	0.00206
5.30757	0.81423	0.00114
5.33825	0.80526	0.00381
5.36893	0.81554	0.00596
5.39961	0.84604	0.00749
5.43029	0.89298	0.00837
5.46097	0.9493	0.00863
5.49165	1.00689	0.00834
5.52233	1.05826	0.00757
5.55301	1.0975	0.00645
5.58369	1.12074	0.0051
5.61437	1.12636	0.00364
5.64505	1.11511	0.00221
5.67573	1.09024	0.00101
5.70641	1.05747	0.000904325
5.73709	1.02482	0.0017
5.76777	1.00169	0.0024
5.79845	0.99712	0.0029
5.82913	1.01714	0.00317
5.85981	1.06276	0.00326
5.89049	1.12981	0.00319
5.92117	1.21086	0.00301
5.95185	1.2975	0.00276
5.98253	1.38206	0.00248
6.0132	1.45833	0.00217
6.04388	1.5218	0.00186
6.07456	1.56963	0.00155
6.10524	1.60041	0.00123
6.13592	1.61396	0.000907011
6.1666	1.61108	0.00059028
6.19728	1.5932	0.00029986
6.22796	1.5621	0.000200132
6.25864	1.51966	0.000421753
6.28932	1.46756	0.00068944
6.32	1.40718	0.00095195
6.35068	1.33951	0.0012
6.38136	1.26522	0.00144
6.41204	1.18487	0.00167
6.44272	1.09919	0.00187
6.4734	1.00949	0.00202
6.50408	0.91813	0.00212
6.53476	0.82909	0.00213
6.56544	0.74854	0.00206
6.59612	0.68501	0.00187
6.6268	0.64819	0.00159
6.65748	0.64536	0.0012
6.68816	0.67695	0.000745679
6.71884	0.73599	0.000281604
6.74952	0.81192	0.00039855
6.7802	0.89454	0.00088826
6.81087	0.97567	0.00134
6.84155	1.04924	0.0017
6.87223	1.11105	0.00192
6.90291	1.15838	0.00199
6.93359	1.18979	0.00187
6.96427	1.20491	0.00157
6.99495	1.20436	0.00109
7.02563	1.1895	0.000485045
7.05631	1.16237	0.000432324
7.08699	1.12544	0.00125
7.11767	1.08143	0.00214
7.14835	1.03307	0.00304
7.17903	0.98288	0.00387
7.20971	0.93293	0.0046
7.24039	0.88469	0.00518
7.27107	0.83894	0.00557
7.30175	0.79582	0.00576
7.33243	0.75496	0.00574
7.36311	0.71579	0.00551
7.39379	0.6778	0.00509
7.42447	0.64079	0.00452
7.45515	0.60507	0.00383
7.48583	0.57153	0.00308
7.51651	0.54158	0.00231
7.54719	0.51692	0.0016
7.57787	0.49915	0.00102
7.60854	0.48928	0.000699267
7.63922	0.48732	0.000713796
7.6699	0.49219	0.000833906
7.70058	0.50195	0.000874318
7.73126	0.51424	0.000782791
7.76194	0.52678	0.000560758
7.79262	0.53764	0.000259307
7.8233	0.54542	0.000324016
7.85398	0.54927	0.000777699
7.88466	0.54888	0.00127
7.91534	0.54436	0.00174
7.94602	0.53624	0.00215
7.9767	0.52527	0.00246
8.00738	0.51242	0.00265
8.03806	0.49873	0.0027
8.06874	0.48523	0.00261
8.09942	0.47291	0.00239
8.1301	0.46258	0.00205
8.16078	0.45491	0.00161
8.19146	0.45034	0.00111
8.22214	0.4491	0.000635408
8.25282	0.45123	0.000498502
8.2835	0.45656	0.000869291
8.31418	0.46479	0.00133
8.34486	0.47549	0.00175
8.37554	0.48815	0.00209
8.40621	0.50225	0.00232
8.43689	0.51725	0.00244
8.46757	0.53266	0.00245
8.49825	0.54806	0.00236
8.52893	0.56311	0.00218
8.55961	0.57753	0.00193
8.59029	0.59111	0.00164
8.62097	0.60368	0.00132
8.65165	0.6151	0.00102
8.68233	0.62519	0.00076461
8.71301	0.63373	0.000604834
8.74369	0.64048	0.000574103
8.77437	0.64513	0.00063391
8.80505	0.64737	0.00071419
8.83573	0.64687	0.000773326
8.86641	0.64337	0.000795756
8.89709	0.63668	0.000779243
8.92777	0.62673	0.000728443
8.95845	0.61359	0.000652134
8.98913	0.59749	0.000562204
9.01981	0.57882	0.000473812
9.05049	0.55809	0.000405855
9.08117	0.53591	0.000377312

## Sheet: Fig. 1j
Co foil			Co3O4			CoPc			CoN3C/rGO
0	0	0.00432	0	0	0.000351755	0	0	0.03558	0	0	0.0357
0	0.02797	0.0102	0	0.02797	0.00121	0	0.02797	0.08396	0	0.02797	0.08413
0	0.05594	0.01434	0	0.05594	0.00261	0	0.05594	0.11772	0	0.05594	0.11749
0	0.08392	0.01756	0	0.08392	0.00406	0	0.08392	0.14171	0	0.08392	0.14054
0	0.11189	0.02046	0	0.11189	0.00518	0	0.11189	0.1591	0	0.11189	0.15654
0	0.13986	0.02317	0	0.13986	0.00581	0	0.13986	0.17114	0	0.13986	0.16698
0	0.16783	0.02545	0	0.16783	0.00613	0	0.16783	0.1791	0	0.16783	0.17354
0	0.1958	0.02698	0	0.1958	0.00665	0	0.1958	0.1845	0	0.1958	0.17812
0	0.22378	0.02752	0	0.22378	0.00783	0	0.22378	0.1886	0	0.22378	0.18213
0	0.25175	0.02719	0	0.25175	0.00951	0	0.25175	0.19177	0	0.25175	0.18564
0	0.27972	0.02647	0	0.27972	0.01104	0	0.27972	0.1933	0	0.27972	0.18733
0	0.30769	0.02605	0	0.30769	0.01177	0	0.30769	0.19196	0	0.30769	0.18552
0	0.33566	0.02637	0	0.33566	0.01134	0	0.33566	0.18699	0	0.33566	0.17936
0	0.36364	0.02727	0	0.36364	0.01013	0	0.36364	0.17879	0	0.36364	0.16957
0	0.39161	0.02812	0	0.39161	0.01001	0	0.39161	0.16895	0	0.39161	0.15838
0	0.41958	0.02832	0	0.41958	0.01338	0	0.41958	0.15942	0	0.41958	0.14829
0	0.44755	0.02759	0	0.44755	0.01968	0	0.44755	0.15118	0	0.44755	0.14046
0	0.47552	0.02601	0	0.47552	0.02711	0	0.47552	0.14337	0	0.47552	0.13388
0	0.5035	0.02393	0	0.5035	0.03434	0	0.5035	0.13384	0	0.5035	0.1267
0	0.53147	0.02185	0	0.53147	0.0405	0	0.53147	0.12081	0	0.53147	0.11862
0	0.55944	0.02073	0	0.55944	0.04516	0	0.55944	0.10456	0	0.55944	0.11261
0	0.58741	0.02232	0	0.58741	0.04837	0	0.58741	0.08833	0	0.58741	0.11366
0	0.61539	0.02831	0	0.61539	0.05069	0	0.61539	0.07788	0	0.61539	0.1238
0	0.64336	0.03865	0	0.64336	0.05317	0	0.64336	0.07672	0	0.64336	0.13885
0	0.67133	0.052	0	0.67133	0.05724	0	0.67133	0.08043	0	0.67133	0.15189
0	0.6993	0.06667	0	0.6993	0.0645	0	0.6993	0.08044	0	0.6993	0.15753
0	0.72727	0.08088	0	0.72727	0.07652	0	0.72727	0.07028	0	0.72727	0.15406
0	0.75525	0.09292	0	0.75525	0.09457	0	0.75525	0.04732	0	0.75525	0.14487
0	0.78322	0.10127	0	0.78322	0.11944	0	0.78322	0.01967	0	0.78322	0.13948
0	0.81119	0.10489	0	0.81119	0.15134	0	0.81119	0.05013	0	0.81119	0.14998
0	0.83916	0.10333	0	0.83916	0.1898	0	0.83916	0.1079	0	0.83916	0.17955
0	0.86713	0.09682	0	0.86713	0.23384	0	0.86713	0.17142	0	0.86713	0.22008
0	0.89511	0.08639	0	0.89511	0.28202	0	0.89511	0.23484	0	0.89511	0.26156
0	0.92308	0.07381	0	0.92308	0.33275	0	0.92308	0.29376	0	0.92308	0.29716
0	0.95105	0.0616	0	0.95105	0.38455	0	0.95105	0.34511	0	0.95105	0.32383
0	0.97902	0.05294	0	0.97902	0.43624	0	0.97902	0.38746	0	0.97902	0.34218
0	1.00699	0.05039	0	1.00699	0.48718	0	1.00699	0.42112	0	1.00699	0.35607
0	1.03497	0.0537	0	1.03497	0.53724	0	1.03497	0.44791	0	1.03497	0.37144
0	1.06294	0.06025	0	1.06294	0.58671	0	1.06294	0.47055	0	1.06294	0.39412
0	1.09091	0.06784	0	1.09091	0.63603	0	1.09091	0.49189	0	1.09091	0.42717
0	1.11888	0.07571	0	1.11888	0.68545	0	1.11888	0.51394	0	1.11888	0.46971
0	1.14685	0.08425	0	1.14685	0.73474	0	1.14685	0.5374	0	1.14685	0.51791
0	1.17483	0.0943	0	1.17483	0.78306	0	1.17483	0.56158	0	1.17483	0.56689
0	1.2028	0.10673	0	1.2028	0.82892	0	1.2028	0.58481	0	1.2028	0.61224
0	1.23077	0.12208	0	1.23077	0.87043	0	1.23077	0.605	0	1.23077	0.65065
0	1.25874	0.14047	0	1.25874	0.90553	0	1.25874	0.62023	0	1.25874	0.68006
0	1.28671	0.16177	0	1.28671	0.93232	0	1.28671	0.62899	0	1.28671	0.69949
0	1.31469	0.18567	0	1.31469	0.94924	0	1.31469	0.63032	0	1.31469	0.70884
0	1.34266	0.21174	0	1.34266	0.95532	0	1.34266	0.62388	0	1.34266	0.70856
0	1.37063	0.23951	0	1.37063	0.95017	0	1.37063	0.60981	0	1.37063	0.69951
0	1.3986	0.26844	0	1.3986	0.93404	0	1.3986	0.58865	0	1.3986	0.68277
0	1.42657	0.2979	0	1.42657	0.90774	0	1.42657	0.56129	0	1.42657	0.65951
0	1.45455	0.32724	0	1.45455	0.8725	0	1.45455	0.52884	0	1.45455	0.63097
0	1.48252	0.35578	0	1.48252	0.82992	0	1.48252	0.49253	0	1.48252	0.59838
0	1.51049	0.38285	0	1.51049	0.78176	0	1.51049	0.45368	0	1.51049	0.56293
0	1.53846	0.40785	0	1.53846	0.72987	0	1.53846	0.4136	0	1.53846	0.52577
0	1.56643	0.43026	0	1.56643	0.67608	0	1.56643	0.37357	0	1.56643	0.48799
0	1.59441	0.4497	0	1.59441	0.62215	0	1.59441	0.33473	0	1.59441	0.45055
0	1.62238	0.46595	0	1.62238	0.56969	0	1.62238	0.2981	0	1.62238	0.4143
0	1.65035	0.47897	0	1.65035	0.52017	0	1.65035	0.26455	0	1.65035	0.37995
0	1.67832	0.48892	0	1.67832	0.47486	0	1.67832	0.23474	0	1.67832	0.34806
0	1.70629	0.49612	0	1.70629	0.43484	0	1.70629	0.20912	0	1.70629	0.31902
0	1.73427	0.50101	0	1.73427	0.40091	0	1.73427	0.18791	0	1.73427	0.29309
0	1.76224	0.50414	0	1.76224	0.37357	0	1.76224	0.17102	0	1.76224	0.27037
0	1.79021	0.50606	0	1.79021	0.35283	0	1.79021	0.15813	0	1.79021	0.25079
0	1.81818	0.50725	0	1.81818	0.33829	0	1.81818	0.14864	0	1.81818	0.23417
0	1.84615	0.50806	0	1.84615	0.32904	0	1.84615	0.14183	0	1.84615	0.22022
0	1.87413	0.50867	0	1.87413	0.32387	0	1.87413	0.13694	0	1.87413	0.20855
0	1.9021	0.50909	0	1.9021	0.32146	0	1.9021	0.13328	0	1.9021	0.19872
0	1.93007	0.50913	0	1.93007	0.32048	0	1.93007	0.13028	0	1.93007	0.19029
0	1.95804	0.50852	0	1.95804	0.31979	0	1.95804	0.12753	0	1.95804	0.18284
0	1.98601	0.50689	0	1.98601	0.31849	0	1.98601	0.12473	0	1.98601	0.17599
0	2.01399	0.50386	0	2.01399	0.3159	0	2.01399	0.12169	0	2.01399	0.16945
0	2.04196	0.49913	0	2.04196	0.31157	0	2.04196	0.11831	0	2.04196	0.16299
0	2.06993	0.49242	0	2.06993	0.30523	0	2.06993	0.11453	0	2.06993	0.15644
0	2.0979	0.4836	0	2.0979	0.29681	0	2.0979	0.11032	0	2.0979	0.14972
0	2.12587	0.47262	0	2.12587	0.28634	0	2.12587	0.10571	0	2.12587	0.14278
0	2.15385	0.45954	0	2.15385	0.27396	0	2.15385	0.10071	0	2.15385	0.13562
0	2.18182	0.44449	0	2.18182	0.2599	0	2.18182	0.09538	0	2.18182	0.12828
0	2.20979	0.4277	0	2.20979	0.24442	0	2.20979	0.08978	0	2.20979	0.12082
0	2.23776	0.40944	0	2.23776	0.22783	0	2.23776	0.08398	0	2.23776	0.11329
0	2.26573	0.39	0	2.26573	0.21045	0	2.26573	0.07805	0	2.26573	0.10578
0	2.29371	0.3697	0	2.29371	0.19259	0	2.29371	0.07208	0	2.29371	0.09836
0	2.32168	0.34887	0	2.32168	0.17457	0	2.32168	0.06614	0	2.32168	0.0911
0	2.34965	0.32781	0	2.34965	0.15667	0	2.34965	0.06031	0	2.34965	0.08407
0	2.37762	0.30682	0	2.37762	0.13916	0	2.37762	0.05466	0	2.37762	0.07731
0	2.40559	0.28614	0	2.40559	0.12227	0	2.40559	0.04923	0	2.40559	0.07089
0	2.43357	0.26601	0	2.43357	0.10621	0	2.43357	0.04408	0	2.43357	0.06482
0	2.46154	0.2466	0	2.46154	0.09116	0	2.46154	0.03924	0	2.46154	0.05915
0	2.48951	0.22806	0	2.48951	0.07727	0	2.48951	0.03473	0	2.48951	0.05389
0	2.51748	0.21051	0	2.51748	0.06466	0	2.51748	0.03056	0	2.51748	0.04905
0	2.54546	0.19401	0	2.54546	0.05347	0	2.54546	0.02673	0	2.54546	0.04462
0	2.57343	0.1786	0	2.57343	0.04382	0	2.57343	0.02324	0	2.57343	0.0406
0	2.6014	0.16429	0	2.6014	0.03585	0	2.6014	0.02006	0	2.6014	0.03698
0	2.62937	0.15107	0	2.62937	0.02972	0	2.62937	0.01718	0	2.62937	0.03374
0	2.65734	0.13889	0	2.65734	0.02555	0	2.65734	0.01458	0	2.65734	0.03084
0	2.68532	0.1277	0	2.68532	0.02327	0	2.68532	0.01224	0	2.68532	0.02827
0	2.71329	0.11744	0	2.71329	0.02255	0	2.71329	0.01015	0	2.71329	0.02597
0	2.74126	0.10804	0	2.74126	0.02285	0	2.74126	0.00828	0	2.74126	0.02392
0	2.76923	0.09942	0	2.76923	0.02362	0	2.76923	0.00663	0	2.76923	0.02208
0	2.7972	0.09153	0	2.7972	0.02449	0	2.7972	0.0052	0	2.7972	0.0204
0	2.82518	0.08428	0	2.82518	0.02523	0	2.82518	0.00397	0	2.82518	0.01884
0	2.85315	0.07763	0	2.85315	0.02574	0	2.85315	0.00297	0	2.85315	0.01738
0	2.88112	0.07153	0	2.88112	0.02597	0	2.88112	0.00221	0	2.88112	0.01597
0	2.90909	0.06592	0	2.90909	0.02592	0	2.90909	0.00172	0	2.90909	0.01459
0	2.93706	0.06076	0	2.93706	0.02562	0	2.93706	0.00149	0	2.93706	0.01323
0	2.96504	0.05604	0	2.96504	0.02509	0	2.96504	0.00144	0	2.96504	0.01186
0	2.99301	0.0517	0	2.99301	0.02437	0	2.99301	0.00145	0	2.99301	0.01048
0	3.02098	0.04774	0	3.02098	0.02349	0	3.02098	0.00143	0	3.02098	0.00908
0	3.04895	0.04412	0	3.04895	0.0225	0	3.04895	0.00135	0	3.04895	0.00767
0	3.07692	0.04082	0	3.07692	0.02142	0	3.07692	0.00118	0	3.07692	0.00626
0	3.1049	0.03782	0	3.1049	0.02028	0	3.1049	0.000963307	0	3.1049	0.00485
0	3.13287	0.03511	0	3.13287	0.01911	0	3.13287	0.000776376	0	3.13287	0.00347
0	3.16084	0.03266	0	3.16084	0.01792	0	3.16084	0.000820109	0	3.16084	0.00221
0	3.18881	0.03044	0	3.18881	0.01674	0	3.18881	0.00119	0	3.18881	0.00138
0	3.21678	0.02843	0	3.21678	0.01557	0	3.21678	0.00176	0	3.21678	0.00173
0	3.24476	0.02661	0	3.24476	0.01443	0	3.24476	0.00244	0	3.24476	0.00281
0	3.27273	0.02496	0	3.27273	0.01333	0	3.27273	0.00319	0	3.27273	0.00403
0	3.3007	0.02345	0	3.3007	0.01227	0	3.3007	0.004	0	3.3007	0.00526
0	3.32867	0.02206	0	3.32867	0.01125	0	3.32867	0.00484	0	3.32867	0.00645
0	3.35664	0.02076	0	3.35664	0.01029	0	3.35664	0.0057	0	3.35664	0.00759
0	3.38462	0.01955	0	3.38462	0.00937	0	3.38462	0.00657	0	3.38462	0.00867
0	3.41259	0.0184	0	3.41259	0.00851	0	3.41259	0.00744	0	3.41259	0.00968
0	3.44056	0.01731	0	3.44056	0.00772	0	3.44056	0.0083	0	3.44056	0.01061
0	3.46853	0.01625	0	3.46853	0.00698	0	3.46853	0.00914	0	3.46853	0.01147
0	3.4965	0.01522	0	3.4965	0.00632	0	3.4965	0.00995	0	3.4965	0.01226
0	3.52448	0.01421	0	3.52448	0.00574	0	3.52448	0.01073	0	3.52448	0.01296
0	3.55245	0.01323	0	3.55245	0.00523	0	3.55245	0.01147	0	3.55245	0.0136
0	3.58042	0.01226	0	3.58042	0.00482	0	3.58042	0.01216	0	3.58042	0.01416
0	3.60839	0.01131	0	3.60839	0.00451	0	3.60839	0.01281	0	3.60839	0.01464
0	3.63636	0.01038	0	3.63636	0.00429	0	3.63636	0.0134	0	3.63636	0.01506
0	3.66434	0.00947	0	3.66434	0.00416	0	3.66434	0.01394	0	3.66434	0.01541
0	3.69231	0.00858	0	3.69231	0.00411	0	3.69231	0.01442	0	3.69231	0.0157
0	3.72028	0.00771	0	3.72028	0.00413	0	3.72028	0.01483	0	3.72028	0.01593
0	3.74825	0.00688	0	3.74825	0.00421	0	3.74825	0.01519	0	3.74825	0.0161
0	3.77622	0.00609	0	3.77622	0.00431	0	3.77622	0.01549	0	3.77622	0.01622
0	3.8042	0.00534	0	3.8042	0.00445	0	3.8042	0.01572	0	3.8042	0.01629
0	3.83217	0.00464	0	3.83217	0.00459	0	3.83217	0.0159	0	3.83217	0.01631
0	3.86014	0.00401	0	3.86014	0.00473	0	3.86014	0.01601	0	3.86014	0.0163
0	3.88811	0.00345	0	3.88811	0.00488	0	3.88811	0.01606	0	3.88811	0.01625
0	3.91608	0.00299	0	3.91608	0.00501	0	3.91608	0.01606	0	3.91608	0.01616
0	3.94406	0.00264	0	3.94406	0.00514	0	3.94406	0.016	0	3.94406	0.01604
0	3.97203	0.00243	0	3.97203	0.00526	0	3.97203	0.01589	0	3.97203	0.01589
0	4	0.00235	0	4	0.00536	0	4	0.01573	0	4	0.01572
0	4.02797	0.00239	0	4.02797	0.00546	0	4.02797	0.01552	0	4.02797	0.01552
0	4.05594	0.00252	0	4.05594	0.00554	0	4.05594	0.01527	0	4.05594	0.0153
0	4.08392	0.0027	0	4.08392	0.00562	0	4.08392	0.01497	0	4.08392	0.01507
0	4.11189	0.00291	0	4.11189	0.00569	0	4.11189	0.01464	0	4.11189	0.01482
0	4.13986	0.00313	0	4.13986	0.00576	0	4.13986	0.01427	0	4.13986	0.01455
0	4.16783	0.00333	0	4.16783	0.00581	0	4.16783	0.01387	0	4.16783	0.01427
0	4.1958	0.00353	0	4.1958	0.00587	0	4.1958	0.01343	0	4.1958	0.01399
0	4.22378	0.00371	0	4.22378	0.00592	0	4.22378	0.01297	0	4.22378	0.01369
0	4.25175	0.00386	0	4.25175	0.00596	0	4.25175	0.01249	0	4.25175	0.01338
0	4.27972	0.004	0	4.27972	0.006	0	4.27972	0.01199	0	4.27972	0.01307
0	4.30769	0.00411	0	4.30769	0.00604	0	4.30769	0.01147	0	4.30769	0.01276
0	4.33566	0.0042	0	4.33566	0.00608	0	4.33566	0.01094	0	4.33566	0.01244
0	4.36364	0.00427	0	4.36364	0.00611	0	4.36364	0.0104	0	4.36364	0.01211
0	4.39161	0.00432	0	4.39161	0.00614	0	4.39161	0.00985	0	4.39161	0.01179
0	4.41958	0.00436	0	4.41958	0.00617	0	4.41958	0.0093	0	4.41958	0.01146
0	4.44755	0.00437	0	4.44755	0.00619	0	4.44755	0.00874	0	4.44755	0.01113
0	4.47552	0.00438	0	4.47552	0.00621	0	4.47552	0.00819	0	4.47552	0.0108
0	4.5035	0.00437	0	4.5035	0.00622	0	4.5035	0.00764	0	4.5035	0.01048
0	4.53147	0.00435	0	4.53147	0.00623	0	4.53147	0.00709	0	4.53147	0.01015
0	4.55944	0.00432	0	4.55944	0.00624	0	4.55944	0.00655	0	4.55944	0.00983
0	4.58741	0.00428	0	4.58741	0.00623	0	4.58741	0.00602	0	4.58741	0.00951
0	4.61539	0.00423	0	4.61539	0.00622	0	4.61539	0.0055	0	4.61539	0.00919
0	4.64336	0.00418	0	4.64336	0.00621	0	4.64336	0.005	0	4.64336	0.00887
0	4.67133	0.00412	0	4.67133	0.00618	0	4.67133	0.00451	0	4.67133	0.00856
0	4.6993	0.00406	0	4.6993	0.00615	0	4.6993	0.00403	0	4.6993	0.00826
0	4.72727	0.00399	0	4.72727	0.00612	0	4.72727	0.00357	0	4.72727	0.00795
0	4.75525	0.00393	0	4.75525	0.00607	0	4.75525	0.00313	0	4.75525	0.00766
0	4.78322	0.00386	0	4.78322	0.00602	0	4.78322	0.0027	0	4.78322	0.00736
0	4.81119	0.00379	0	4.81119	0.00596	0	4.81119	0.00229	0	4.81119	0.00708
0	4.83916	0.00372	0	4.83916	0.00589	0	4.83916	0.00191	0	4.83916	0.00679
0	4.86713	0.00365	0	4.86713	0.00582	0	4.86713	0.00154	0	4.86713	0.00652
0	4.89511	0.00358	0	4.89511	0.00574	0	4.89511	0.0012	0	4.89511	0.00625
0	4.92308	0.00351	0	4.92308	0.00565	0	4.92308	0.000878821	0	4.92308	0.00599
0	4.95105	0.00344	0	4.95105	0.00556	0	4.95105	0.000588419	0	4.95105	0.00573
0	4.97902	0.00338	0	4.97902	0.00546	0	4.97902	0.000350011	0	4.97902	0.00548
0	5.00699	0.00331	0	5.00699	0.00536	0	5.00699	0.000258675	0	5.00699	0.00523
0	5.03497	0.00325	0	5.03497	0.00525	0	5.03497	0.000384627	0	5.03497	0.00499
0	5.06294	0.00319	0	5.06294	0.00513	0	5.06294	0.000580429	0	5.06294	0.00476
0	5.09091	0.00313	0	5.09091	0.00501	0	5.09091	0.000779734	0	5.09091	0.00453
0	5.11888	0.00307	0	5.11888	0.00489	0	5.11888	0.000968636	0	5.11888	0.00431
0	5.14685	0.00301	0	5.14685	0.00476	0	5.14685	0.00114	0	5.14685	0.0041
0	5.17483	0.00296	0	5.17483	0.00463	0	5.17483	0.0013	0	5.17483	0.00389
0	5.2028	0.0029	0	5.2028	0.0045	0	5.2028	0.00145	0	5.2028	0.00369
0	5.23077	0.00285	0	5.23077	0.00437	0	5.23077	0.00158	0	5.23077	0.00349
0	5.25874	0.0028	0	5.25874	0.00423	0	5.25874	0.00169	0	5.25874	0.0033
0	5.28671	0.00275	0	5.28671	0.00409	0	5.28671	0.00179	0	5.28671	0.00312
0	5.31469	0.0027	0	5.31469	0.00395	0	5.31469	0.00188	0	5.31469	0.00294
0	5.34266	0.00265	0	5.34266	0.00381	0	5.34266	0.00196	0	5.34266	0.00277
0	5.37063	0.0026	0	5.37063	0.00367	0	5.37063	0.00202	0	5.37063	0.0026
0	5.3986	0.00255	0	5.3986	0.00353	0	5.3986	0.00207	0	5.3986	0.00244
0	5.42657	0.0025	0	5.42657	0.00339	0	5.42657	0.00211	0	5.42657	0.00228
0	5.45455	0.00246	0	5.45455	0.00325	0	5.45455	0.00214	0	5.45455	0.00212
0	5.48252	0.00241	0	5.48252	0.00312	0	5.48252	0.00216	0	5.48252	0.00198
0	5.51049	0.00236	0	5.51049	0.00298	0	5.51049	0.00217	0	5.51049	0.00183
0	5.53846	0.00231	0	5.53846	0.00285	0	5.53846	0.00217	0	5.53846	0.0017
0	5.56643	0.00227	0	5.56643	0.00271	0	5.56643	0.00217	0	5.56643	0.00156
0	5.59441	0.00222	0	5.59441	0.00258	0	5.59441	0.00216	0	5.59441	0.00144
0	5.62238	0.00217	0	5.62238	0.00246	0	5.62238	0.00214	0	5.62238	0.00131
0	5.65035	0.00212	0	5.65035	0.00233	0	5.65035	0.00211	0	5.65035	0.0012
0	5.67832	0.00207	0	5.67832	0.00221	0	5.67832	0.00208	0	5.67832	0.00109
0	5.70629	0.00202	0	5.70629	0.00209	0	5.70629	0.00205	0	5.70629	0.000984012
0	5.73427	0.00198	0	5.73427	0.00197	0	5.73427	0.00201	0	5.73427	0.00088723
0	5.76224	0.00193	0	5.76224	0.00186	0	5.76224	0.00197	0	5.76224	0.000798278
0	5.79021	0.00188	0	5.79021	0.00175	0	5.79021	0.00192	0	5.79021	0.000718177
0	5.81818	0.00183	0	5.81818	0.00164	0	5.81818	0.00187	0	5.81818	0.000648207
0	5.84615	0.00178	0	5.84615	0.00154	0	5.84615	0.00181	0	5.84615	0.000589863
0	5.87413	0.00173	0	5.87413	0.00144	0	5.87413	0.00176	0	5.87413	0.000544694
0	5.9021	0.00168	0	5.9021	0.00134	0	5.9021	0.0017	0	5.9021	0.000513958
0	5.93007	0.00163	0	5.93007	0.00125	0	5.93007	0.00164	0	5.93007	0.000498146
0	5.95804	0.00159	0	5.95804	0.00116	0	5.95804	0.00158	0	5.95804	0.000496603
0	5.98601	0.00154	0	5.98601	0.00108	0	5.98601	0.00152	0	5.98601	0.000507537
0	6.01399	0.00149	0	6.01399	0.000998896	0	6.01399	0.00145	0	6.01399	0.000528432
0	6.04196	0.00144	0	6.04196	0.000921846	0	6.04196	0.00139	0	6.04196	0.00055662
0	6.06993	0.00139	0	6.06993	0.000848574	0	6.06993	0.00132	0	6.06993	0.00058969
0	6.0979	0.00135	0	6.0979	0.000779084	0	6.0979	0.00126	0	6.0979	0.000625675
0	6.12587	0.0013	0	6.12587	0.000713378	0	6.12587	0.0012	0	6.12587	0.000663061
0	6.15385	0.00125	0	6.15385	0.000651458	0	6.15385	0.00113	0	6.15385	0.000700726
0	6.18182	0.00121	0	6.18182	0.000593331	0	6.18182	0.00107	0	6.18182	0.000737853
0	6.20979	0.00116	0	6.20979	0.000539004	0	6.20979	0.00101	0	6.20979	0.000773857
0	6.23776	0.00112	0	6.23776	0.000488496	0	6.23776	0.000944359	0	6.23776	0.000808325
0	6.26573	0.00108	0	6.26573	0.000441834	0	6.26573	0.000883662	0	6.26573	0.000840968
0	6.29371	0.00103	0	6.29371	0.000399059	0	6.29371	0.000824154	0	6.29371	0.000871597
0	6.32168	0.000991524	0	6.32168	0.00036023	0	6.32168	0.000765974	0	6.32168	0.000900088
0	6.34965	0.000950468	0	6.34965	0.000325416	0	6.34965	0.000709252	0	6.34965	0.000926375
0	6.37762	0.0009103	0	6.37762	0.000294699	0	6.37762	0.000654112	0	6.37762	0.000950432
0	6.40559	0.000871054	0	6.40559	0.000268157	0	6.40559	0.000600676	0	6.40559	0.000972262
0	6.43357	0.000832761	0	6.43357	0.000245842	0	6.43357	0.00054906	0	6.43357	0.000991897
0	6.46154	0.00079545	0	6.46154	0.000227747	0	6.46154	0.000499386	0	6.46154	0.00101
0	6.48951	0.000759146	0	6.48951	0.000213767	0	6.48951	0.000451784	0	6.48951	0.00102
0	6.51748	0.000723871	0	6.51748	0.000203663	0	6.51748	0.000406396	0	6.51748	0.00104
0	6.54546	0.000689646	0	6.54546	0.000197053	0	6.54546	0.000363392	0	6.54546	0.00105
0	6.57343	0.000656487	0	6.57343	0.000193432	0	6.57343	0.000322981	0	6.57343	0.00106
0	6.6014	0.000624409	0	6.6014	0.000192228	0	6.6014	0.000285434	0	6.6014	0.00107
0	6.62937	0.000593423	0	6.62937	0.000192855	0	6.62937	0.000251111	0	6.62937	0.00107
0	6.65734	0.000563537	0	6.65734	0.000194773	0	6.65734	0.000220497	0	6.65734	0.00108
0	6.68532	0.000534759	0	6.68532	0.000197515	0	6.68532	0.000194234	0	6.68532	0.00108
0	6.71329	0.000507093	0	6.71329	0.000200704	0	6.71329	0.000173108	0	6.71329	0.00108
0	6.74126	0.00048054	0	6.74126	0.000204045	0	6.74126	0.000157945	0	6.74126	0.00108
0	6.76923	0.000455099	0	6.76923	0.000207319	0	6.76923	0.000149332	0	6.76923	0.00108
0	6.7972	0.000430767	0	6.7972	0.00021037	0	6.7972	0.000147252	0	6.7972	0.00108
0	6.82518	0.000407541	0	6.82518	0.000213089	0	6.82518	0.000150926	0	6.82518	0.00108
0	6.85315	0.000385412	0	6.85315	0.00021541	0	6.85315	0.00015904	0	6.85315	0.00108
0	6.88112	0.000364373	0	6.88112	0.000217292	0	6.88112	0.000170181	0	6.88112	0.00107
0	6.90909	0.000344412	0	6.90909	0.00021872	0	6.90909	0.000183142	0	6.90909	0.00107
0	6.93706	0.000325517	0	6.93706	0.000219692	0	6.93706	0.000197012	0	6.93706	0.00107
0	6.96504	0.000307673	0	6.96504	0.000220222	0	6.96504	0.000211156	0	6.96504	0.00106
0	6.99301	0.000290863	0	6.99301	0.000220329	0	6.99301	0.000225142	0	6.99301	0.00105
0	7.02098	0.000275071	0	7.02098	0.000220041	0	7.02098	0.000238685	0	7.02098	0.00105
0	7.04895	0.000260274	0	7.04895	0.000219389	0	7.04895	0.000251598	0	7.04895	0.00104
0	7.07692	0.000246451	0	7.07692	0.000218405	0	7.07692	0.000263764	0	7.07692	0.00104
0	7.1049	0.000233576	0	7.1049	0.000217125	0	7.1049	0.000275112	0	7.1049	0.00103
0	7.13287	0.000221623	0	7.13287	0.000215582	0	7.13287	0.000285604	0	7.13287	0.00102
0	7.16084	0.000210562	0	7.16084	0.000213812	0	7.16084	0.000295225	0	7.16084	0.00101
0	7.18881	0.000200361	0	7.18881	0.000211847	0	7.18881	0.000303977	0	7.18881	0.00101
0	7.21678	0.000190983	0	7.21678	0.000209719	0	7.21678	0.00031187	0	7.21678	0.001
0	7.24476	0.000182393	0	7.24476	0.000207457	0	7.24476	0.000318927	0	7.24476	0.000993521
0	7.27273	0.000174549	0	7.27273	0.00020509	0	7.27273	0.000325173	0	7.27273	0.00098655
0	7.3007	0.000167409	0	7.3007	0.000202642	0	7.3007	0.00033064	0	7.3007	0.000979623
0	7.32867	0.000160927	0	7.32867	0.000200136	0	7.32867	0.00033536	0	7.32867	0.000972753
0	7.35664	0.000155058	0	7.35664	0.000197593	0	7.35664	0.000339369	0	7.35664	0.000965949
0	7.38462	0.000149754	0	7.38462	0.000195031	0	7.38462	0.000342704	0	7.38462	0.000959216
0	7.41259	0.000144966	0	7.41259	0.000192464	0	7.41259	0.000345401	0	7.41259	0.000952556
0	7.44056	0.000140647	0	7.44056	0.000189905	0	7.44056	0.000347497	0	7.44056	0.000945971
0	7.46853	0.000136749	0	7.46853	0.000187366	0	7.46853	0.000349029	0	7.46853	0.000939458
0	7.4965	0.000133227	0	7.4965	0.000184854	0	7.4965	0.000350031	0	7.4965	0.000933013
0	7.52448	0.000130037	0	7.52448	0.000182374	0	7.52448	0.00035054	0	7.52448	0.00092663
0	7.55245	0.000127137	0	7.55245	0.000179932	0	7.55245	0.000350589	0	7.55245	0.000920303
0	7.58042	0.00012449	0	7.58042	0.000177529	0	7.58042	0.000350211	0	7.58042	0.000914024
0	7.60839	0.000122061	0	7.60839	0.000175166	0	7.60839	0.000349437	0	7.60839	0.000907785
0	7.63636	0.000119817	0	7.63636	0.000172842	0	7.63636	0.000348299	0	7.63636	0.000901577
0	7.66434	0.00011773	0	7.66434	0.000170554	0	7.66434	0.000346824	0	7.66434	0.00089539
0	7.69231	0.000115776	0	7.69231	0.000168301	0	7.69231	0.00034504	0	7.69231	0.000889217
0	7.72028	0.000113933	0	7.72028	0.000166077	0	7.72028	0.000342975	0	7.72028	0.000883049
0	7.74825	0.000112182	0	7.74825	0.000163878	0	7.74825	0.000340651	0	7.74825	0.000876876
0	7.77622	0.000110507	0	7.77622	0.000161699	0	7.77622	0.000338094	0	7.77622	0.000870691
0	7.8042	0.000108896	0	7.8042	0.000159534	0	7.8042	0.000335325	0	7.8042	0.000864488
0	7.83217	0.000107338	0	7.83217	0.000157378	0	7.83217	0.000332366	0	7.83217	0.000858259
0	7.86014	0.000105825	0	7.86014	0.000155225	0	7.86014	0.000329235	0	7.86014	0.000851998
0	7.88811	0.00010435	0	7.88811	0.00015307	0	7.88811	0.000325951	0	7.88811	0.000845701
0	7.91608	0.000102908	0	7.91608	0.000150906	0	7.91608	0.000322532	0	7.91608	0.000839363
0	7.94406	0.000101495	0	7.94406	0.00014873	0	7.94406	0.000318994	0	7.94406	0.000832982
0	7.97203	0.00010011	0	7.97203	0.000146536	0	7.97203	0.000315351	0	7.97203	0.000826554
0	8	9.87509e-05	0	8	0.00014432	0	8	0.000311619	0	8	0.000820079
0.05	0	0.00432	0.05	0	0.000351754	0.05	0	0.03558	0.05	0	0.0357
0.05	0.02797	0.0102	0.05	0.02797	0.00121	0.05	0.02797	0.08396	0.05	0.02797	0.08413
0.05	0.05594	0.01434	0.05	0.05594	0.00261	0.05	0.05594	0.11774	0.05	0.05594	0.1175
0.05	0.08392	0.01757	0.05	0.08392	0.00406	0.05	0.08392	0.14174	0.05	0.08392	0.14057
0.05	0.11189	0.02047	0.05	0.11189	0.00518	0.05	0.11189	0.15916	0.05	0.11189	0.1566
0.05	0.13986	0.02318	0.05	0.13986	0.00581	0.05	0.13986	0.17124	0.05	0.13986	0.16707
0.05	0.16783	0.02547	0.05	0.16783	0.00614	0.05	0.16783	0.17925	0.05	0.16783	0.17368
0.05	0.1958	0.02701	0.05	0.1958	0.00666	0.05	0.1958	0.1847	0.05	0.1958	0.17832
0.05	0.22378	0.02756	0.05	0.22378	0.00785	0.05	0.22378	0.18887	0.05	0.22378	0.1824
0.05	0.25175	0.02724	0.05	0.25175	0.00953	0.05	0.25175	0.19212	0.05	0.25175	0.18597
0.05	0.27972	0.02653	0.05	0.27972	0.01107	0.05	0.27972	0.19373	0.05	0.27972	0.18775
0.05	0.30769	0.02613	0.05	0.30769	0.0118	0.05	0.30769	0.19247	0.05	0.30769	0.18602
0.05	0.33566	0.02646	0.05	0.33566	0.01138	0.05	0.33566	0.18759	0.05	0.33566	0.17993
0.05	0.36364	0.02736	0.05	0.36364	0.01018	0.05	0.36364	0.17947	0.05	0.36364	0.17022
0.05	0.39161	0.02823	0.05	0.39161	0.01007	0.05	0.39161	0.1697	0.05	0.39161	0.1591
0.05	0.41958	0.02844	0.05	0.41958	0.01345	0.05	0.41958	0.16024	0.05	0.41958	0.14908
0.05	0.44755	0.02772	0.05	0.44755	0.01978	0.05	0.44755	0.15206	0.05	0.44755	0.1413
0.05	0.47552	0.02614	0.05	0.47552	0.02723	0.05	0.47552	0.14429	0.05	0.47552	0.13477
0.05	0.5035	0.02405	0.05	0.5035	0.0345	0.05	0.5035	0.13479	0.05	0.5035	0.12764
0.05	0.53147	0.02195	0.05	0.53147	0.0407	0.05	0.53147	0.12178	0.05	0.53147	0.11963
0.05	0.55944	0.0208	0.05	0.55944	0.04541	0.05	0.55944	0.10553	0.05	0.55944	0.1137
0.05	0.58741	0.02237	0.05	0.58741	0.04865	0.05	0.58741	0.08931	0.05	0.58741	0.11483
0.05	0.61539	0.02839	0.05	0.61539	0.05101	0.05	0.61539	0.07887	0.05	0.61539	0.12504
0.05	0.64336	0.03881	0.05	0.64336	0.05353	0.05	0.64336	0.07769	0.05	0.64336	0.14015
0.05	0.67133	0.05227	0.05	0.67133	0.05765	0.05	0.67133	0.08137	0.05	0.67133	0.1532
0.05	0.6993	0.06707	0.05	0.6993	0.06498	0.05	0.6993	0.08132	0.05	0.6993	0.15876
0.05	0.72727	0.08144	0.05	0.72727	0.07711	0.05	0.72727	0.07101	0.05	0.72727	0.15509
0.05	0.75525	0.09361	0.05	0.75525	0.09531	0.05	0.75525	0.04772	0.05	0.75525	0.14556
0.05	0.78322	0.10207	0.05	0.78322	0.1204	0.05	0.78322	0.0191	0.05	0.78322	0.13979
0.05	0.81119	0.10576	0.05	0.81119	0.15259	0.05	0.81119	0.04997	0.05	0.81119	0.15014
0.05	0.83916	0.1042	0.05	0.83916	0.19143	0.05	0.83916	0.1085	0.05	0.83916	0.17997
0.05	0.86713	0.09763	0.05	0.86713	0.23591	0.05	0.86713	0.17275	0.05	0.86713	0.22101
0.05	0.89511	0.08707	0.05	0.89511	0.2846	0.05	0.89511	0.23691	0.05	0.89511	0.26304
0.05	0.92308	0.07427	0.05	0.92308	0.3359	0.05	0.92308	0.29653	0.05	0.92308	0.29909
0.05	0.95105	0.06181	0.05	0.95105	0.38828	0.05	0.95105	0.34848	0.05	0.95105	0.32602
0.05	0.97902	0.05291	0.05	0.97902	0.44058	0.05	0.97902	0.3913	0.05	0.97902	0.34444
0.05	1.00699	0.05025	0.05	1.00699	0.49213	0.05	1.00699	0.4253	0.05	1.00699	0.35823
0.05	1.03497	0.05361	0.05	1.03497	0.54281	0.05	1.03497	0.4523	0.05	1.03497	0.37348
0.05	1.06294	0.06027	0.05	1.06294	0.59293	0.05	1.06294	0.47511	0.05	1.06294	0.39618
0.05	1.09091	0.06796	0.05	1.09091	0.64295	0.05	1.09091	0.49662	0.05	1.09091	0.42955
0.05	1.11888	0.07592	0.05	1.11888	0.69315	0.05	1.11888	0.51894	0.05	1.11888	0.47274
0.05	1.14685	0.08451	0.05	1.14685	0.74333	0.05	1.14685	0.54281	0.05	1.14685	0.52185
0.05	1.17483	0.09463	0.05	1.17483	0.79264	0.05	1.17483	0.56753	0.05	1.17483	0.57188
0.05	1.2028	0.10717	0.05	1.2028	0.83958	0.05	1.2028	0.5914	0.05	1.2028	0.6183
0.05	1.23077	0.12269	0.05	1.23077	0.88222	0.05	1.23077	0.61229	0.05	1.23077	0.65773
0.05	1.25874	0.14135	0.05	1.25874	0.91845	0.05	1.25874	0.6282	0.05	1.25874	0.68803
0.05	1.28671	0.163	0.05	1.28671	0.9463	0.05	1.28671	0.63757	0.05	1.28671	0.7082
0.05	1.31469	0.18734	0.05	1.31469	0.96416	0.05	1.31469	0.6394	0.05	1.31469	0.7181
0.05	1.34266	0.21394	0.05	1.34266	0.971	0.05	1.34266	0.63332	0.05	1.34266	0.7182
0.05	1.37063	0.24234	0.05	1.37063	0.96639	0.05	1.37063	0.61943	0.05	1.37063	0.70936
0.05	1.3986	0.27199	0.05	1.3986	0.95055	0.05	1.3986	0.59829	0.05	1.3986	0.69267
0.05	1.42657	0.30227	0.05	1.42657	0.92427	0.05	1.42657	0.57078	0.05	1.42657	0.66931
0.05	1.45455	0.33252	0.05	1.45455	0.8888	0.05	1.45455	0.53801	0.05	1.45455	0.64053
0.05	1.48252	0.36205	0.05	1.48252	0.84573	0.05	1.48252	0.50123	0.05	1.48252	0.60758
0.05	1.51049	0.39019	0.05	1.51049	0.79685	0.05	1.51049	0.46179	0.05	1.51049	0.57167
0.05	1.53846	0.41631	0.05	1.53846	0.74406	0.05	1.53846	0.42101	0.05	1.53846	0.53398
0.05	1.56643	0.43989	0.05	1.56643	0.68923	0.05	1.56643	0.3802	0.05	1.56643	0.49559
0.05	1.59441	0.46052	0.05	1.59441	0.63413	0.05	1.59441	0.34054	0.05	1.59441	0.45751
0.05	1.62238	0.47796	0.05	1.62238	0.58045	0.05	1.62238	0.30308	0.05	1.62238	0.4206
0.05	1.65035	0.49216	0.05	1.65035	0.52969	0.05	1.65035	0.26871	0.05	1.65035	0.38559
0.05	1.67832	0.50324	0.05	1.67832	0.48317	0.05	1.67832	0.23814	0.05	1.67832	0.35306
0.05	1.70629	0.51152	0.05	1.70629	0.44203	0.05	1.70629	0.21184	0.05	1.70629	0.32344
0.05	1.73427	0.51742	0.05	1.73427	0.40714	0.05	1.73427	0.19006	0.05	1.73427	0.29699
0.05	1.76224	0.52148	0.05	1.76224	0.37902	0.05	1.76224	0.17275	0.05	1.76224	0.27382
0.05	1.79021	0.52423	0.05	1.79021	0.35777	0.05	1.79021	0.15958	0.05	1.79021	0.25388
0.05	1.81818	0.52614	0.05	1.81818	0.34298	0.05	1.81818	0.14996	0.05	1.81818	0.237
0.05	1.84615	0.52757	0.05	1.84615	0.33376	0.05	1.84615	0.14313	0.05	1.84615	0.22287
0.05	1.87413	0.5287	0.05	1.87413	0.32887	0.05	1.87413	0.13831	0.05	1.87413	0.21111
0.05	1.9021	0.52952	0.05	1.9021	0.3269	0.05	1.9021	0.13477	0.05	1.9021	0.20126
0.05	1.93007	0.52987	0.05	1.93007	0.32648	0.05	1.93007	0.13193	0.05	1.93007	0.19287
0.05	1.95804	0.52946	0.05	1.95804	0.32642	0.05	1.95804	0.12934	0.05	1.95804	0.18549
0.05	1.98601	0.52792	0.05	1.98601	0.32576	0.05	1.98601	0.12669	0.05	1.98601	0.17875
0.05	2.01399	0.5249	0.05	2.01399	0.32377	0.05	2.01399	0.12379	0.05	2.01399	0.17232
0.05	2.04196	0.52007	0.05	2.04196	0.31997	0.05	2.04196	0.12053	0.05	2.04196	0.16597
0.05	2.06993	0.51317	0.05	2.06993	0.31409	0.05	2.06993	0.11683	0.05	2.06993	0.15952
0.05	2.0979	0.50407	0.05	2.0979	0.30602	0.05	2.0979	0.11269	0.05	2.0979	0.15288
0.05	2.12587	0.49271	0.05	2.12587	0.2958	0.05	2.12587	0.10811	0.05	2.12587	0.14599
0.05	2.15385	0.47915	0.05	2.15385	0.28356	0.05	2.15385	0.10313	0.05	2.15385	0.13887
0.05	2.18182	0.46355	0.05	2.18182	0.26952	0.05	2.18182	0.09779	0.05	2.18182	0.13154
0.05	2.20979	0.44612	0.05	2.20979	0.25396	0.05	2.20979	0.09215	0.05	2.20979	0.12406
0.05	2.23776	0.42716	0.05	2.23776	0.23719	0.05	2.23776	0.08629	0.05	2.23776	0.11649
0.05	2.26573	0.40696	0.05	2.26573	0.21954	0.05	2.26573	0.08028	0.05	2.26573	0.10893
0.05	2.29371	0.38586	0.05	2.29371	0.20134	0.05	2.29371	0.07421	0.05	2.29371	0.10143
0.05	2.32168	0.36419	0.05	2.32168	0.18291	0.05	2.32168	0.06815	0.05	2.32168	0.09409
0.05	2.34965	0.34228	0.05	2.34965	0.16455	0.05	2.34965	0.0622	0.05	2.34965	0.08696
0.05	2.37762	0.32041	0.05	2.37762	0.14655	0.05	2.37762	0.0564	0.05	2.37762	0.0801
0.05	2.40559	0.29887	0.05	2.40559	0.12915	0.05	2.40559	0.05084	0.05	2.40559	0.07357
0.05	2.43357	0.27789	0.05	2.43357	0.11258	0.05	2.43357	0.04554	0.05	2.43357	0.06739
0.05	2.46154	0.25766	0.05	2.46154	0.09701	0.05	2.46154	0.04057	0.05	2.46154	0.06161
0.05	2.48951	0.23833	0.05	2.48951	0.08262	0.05	2.48951	0.03592	0.05	2.48951	0.05624
0.05	2.51748	0.22003	0.05	2.51748	0.06955	0.05	2.51748	0.03163	0.05	2.51748	0.05129
0.05	2.54546	0.20282	0.05	2.54546	0.05793	0.05	2.54546	0.02768	0.05	2.54546	0.04675
0.05	2.57343	0.18676	0.05	2.57343	0.04789	0.05	2.57343	0.02407	0.05	2.57343	0.04263
0.05	2.6014	0.17185	0.05	2.6014	0.03957	0.05	2.6014	0.02079	0.05	2.6014	0.03891
0.05	2.62937	0.15807	0.05	2.62937	0.03312	0.05	2.62937	0.01782	0.05	2.62937	0.03557
0.05	2.65734	0.14539	0.05	2.65734	0.02861	0.05	2.65734	0.01513	0.05	2.65734	0.03258
0.05	2.68532	0.13376	0.05	2.68532	0.026	0.05	2.68532	0.01271	0.05	2.68532	0.0299
0.05	2.71329	0.12309	0.05	2.71329	0.02497	0.05	2.71329	0.01054	0.05	2.71329	0.02752
0.05	2.74126	0.11333	0.05	2.74126	0.025	0.05	2.74126	0.0086	0.05	2.74126	0.02538
0.05	2.76923	0.1044	0.05	2.76923	0.02557	0.05	2.76923	0.00688	0.05	2.76923	0.02344
0.05	2.7972	0.09621	0.05	2.7972	0.02631	0.05	2.7972	0.00537	0.05	2.7972	0.02167
0.05	2.82518	0.08871	0.05	2.82518	0.02696	0.05	2.82518	0.00408	0.05	2.82518	0.02003
0.05	2.85315	0.08183	0.05	2.85315	0.02741	0.05	2.85315	0.00301	0.05	2.85315	0.01848
0.05	2.88112	0.07551	0.05	2.88112	0.02759	0.05	2.88112	0.00218	0.05	2.88112	0.01698
0.05	2.90909	0.0697	0.05	2.90909	0.0275	0.05	2.90909	0.00162	0.05	2.90909	0.01552
0.05	2.93706	0.06437	0.05	2.93706	0.02715	0.05	2.93706	0.00137	0.05	2.93706	0.01407
0.05	2.96504	0.05947	0.05	2.96504	0.02658	0.05	2.96504	0.00134	0.05	2.96504	0.01262
0.05	2.99301	0.05497	0.05	2.99301	0.02581	0.05	2.99301	0.0014	0.05	2.99301	0.01115
0.05	3.02098	0.05085	0.05	3.02098	0.02488	0.05	3.02098	0.00142	0.05	3.02098	0.00967
0.05	3.04895	0.04709	0.05	3.04895	0.02383	0.05	3.04895	0.00137	0.05	3.04895	0.00817
0.05	3.07692	0.04365	0.05	3.07692	0.0227	0.05	3.07692	0.00125	0.05	3.07692	0.00667
0.05	3.1049	0.04052	0.05	3.1049	0.0215	0.05	3.1049	0.00107	0.05	3.1049	0.00515
0.05	3.13287	0.03768	0.05	3.13287	0.02027	0.05	3.13287	0.000936028	0.05	3.13287	0.00366
0.05	3.16084	0.0351	0.05	3.16084	0.01903	0.05	3.16084	0.000999702	0.05	3.16084	0.00221
0.05	3.18881	0.03275	0.05	3.18881	0.01779	0.05	3.18881	0.00135	0.05	3.18881	0.00106
0.05	3.21678	0.03063	0.05	3.21678	0.01657	0.05	3.21678	0.00191	0.05	3.21678	0.00138
0.05	3.24476	0.0287	0.05	3.24476	0.01538	0.05	3.24476	0.00259	0.05	3.24476	0.00263
0.05	3.27273	0.02694	0.05	3.27273	0.01423	0.05	3.27273	0.00336	0.05	3.27273	0.00398
0.05	3.3007	0.02532	0.05	3.3007	0.01312	0.05	3.3007	0.00419	0.05	3.3007	0.0053
0.05	3.32867	0.02382	0.05	3.32867	0.01206	0.05	3.32867	0.00506	0.05	3.32867	0.00659
0.05	3.35664	0.02243	0.05	3.35664	0.01106	0.05	3.35664	0.00596	0.05	3.35664	0.00781
0.05	3.38462	0.02113	0.05	3.38462	0.01011	0.05	3.38462	0.00687	0.05	3.38462	0.00896
0.05	3.41259	0.01989	0.05	3.41259	0.00922	0.05	3.41259	0.00778	0.05	3.41259	0.01004
0.05	3.44056	0.0187	0.05	3.44056	0.0084	0.05	3.44056	0.00869	0.05	3.44056	0.01104
0.05	3.46853	0.01755	0.05	3.46853	0.00764	0.05	3.46853	0.00958	0.05	3.46853	0.01196
0.05	3.4965	0.01644	0.05	3.4965	0.00695	0.05	3.4965	0.01044	0.05	3.4965	0.01281
0.05	3.52448	0.01536	0.05	3.52448	0.00635	0.05	3.52448	0.01127	0.05	3.52448	0.01357
0.05	3.55245	0.01429	0.05	3.55245	0.00583	0.05	3.55245	0.01205	0.05	3.55245	0.01425
0.05	3.58042	0.01324	0.05	3.58042	0.0054	0.05	3.58042	0.0128	0.05	3.58042	0.01486
0.05	3.60839	0.01221	0.05	3.60839	0.00506	0.05	3.60839	0.01349	0.05	3.60839	0.01539
0.05	3.63636	0.0112	0.05	3.63636	0.00482	0.05	3.63636	0.01413	0.05	3.63636	0.01585
0.05	3.66434	0.01021	0.05	3.66434	0.00466	0.05	3.66434	0.01471	0.05	3.66434	0.01623
0.05	3.69231	0.00925	0.05	3.69231	0.00459	0.05	3.69231	0.01523	0.05	3.69231	0.01656
0.05	3.72028	0.00831	0.05	3.72028	0.00459	0.05	3.72028	0.01568	0.05	3.72028	0.01681
0.05	3.74825	0.0074	0.05	3.74825	0.00464	0.05	3.74825	0.01608	0.05	3.74825	0.01701
0.05	3.77622	0.00653	0.05	3.77622	0.00473	0.05	3.77622	0.01641	0.05	3.77622	0.01716
0.05	3.8042	0.0057	0.05	3.8042	0.00485	0.05	3.8042	0.01668	0.05	3.8042	0.01725
0.05	3.83217	0.00492	0.05	3.83217	0.00498	0.05	3.83217	0.01688	0.05	3.83217	0.01729
0.05	3.86014	0.00421	0.05	3.86014	0.00511	0.05	3.86014	0.01702	0.05	3.86014	0.01729
0.05	3.88811	0.00357	0.05	3.88811	0.00524	0.05	3.88811	0.01709	0.05	3.88811	0.01725
0.05	3.91608	0.00303	0.05	3.91608	0.00537	0.05	3.91608	0.01711	0.05	3.91608	0.01718
0.05	3.94406	0.00261	0.05	3.94406	0.00549	0.05	3.94406	0.01707	0.05	3.94406	0.01707
0.05	3.97203	0.00234	0.05	3.97203	0.0056	0.05	3.97203	0.01697	0.05	3.97203	0.01692
0.05	4	0.00223	0.05	4	0.0057	0.05	4	0.01681	0.05	4	0.01675
0.05	4.02797	0.00227	0.05	4.02797	0.00579	0.05	4.02797	0.01661	0.05	4.02797	0.01656
0.05	4.05594	0.00242	0.05	4.05594	0.00587	0.05	4.05594	0.01635	0.05	4.05594	0.01634
0.05	4.08392	0.00264	0.05	4.08392	0.00594	0.05	4.08392	0.01605	0.05	4.08392	0.0161
0.05	4.11189	0.00289	0.05	4.11189	0.00601	0.05	4.11189	0.01571	0.05	4.11189	0.01585
0.05	4.13986	0.00315	0.05	4.13986	0.00607	0.05	4.13986	0.01533	0.05	4.13986	0.01558
0.05	4.16783	0.0034	0.05	4.16783	0.00613	0.05	4.16783	0.01492	0.05	4.16783	0.01529
0.05	4.1958	0.00363	0.05	4.1958	0.00618	0.05	4.1958	0.01447	0.05	4.1958	0.01499
0.05	4.22378	0.00384	0.05	4.22378	0.00623	0.05	4.22378	0.01399	0.05	4.22378	0.01469
0.05	4.25175	0.00402	0.05	4.25175	0.00627	0.05	4.25175	0.01349	0.05	4.25175	0.01437
0.05	4.27972	0.00418	0.05	4.27972	0.00632	0.05	4.27972	0.01296	0.05	4.27972	0.01404
0.05	4.30769	0.00431	0.05	4.30769	0.00636	0.05	4.30769	0.01242	0.05	4.30769	0.01371
0.05	4.33566	0.00442	0.05	4.33566	0.0064	0.05	4.33566	0.01186	0.05	4.33566	0.01337
0.05	4.36364	0.00451	0.05	4.36364	0.00643	0.05	4.36364	0.01128	0.05	4.36364	0.01303
0.05	4.39161	0.00458	0.05	4.39161	0.00647	0.05	4.39161	0.0107	0.05	4.39161	0.01269
0.05	4.41958	0.00462	0.05	4.41958	0.0065	0.05	4.41958	0.01012	0.05	4.41958	0.01234
0.05	4.44755	0.00465	0.05	4.44755	0.00653	0.05	4.44755	0.00953	0.05	4.44755	0.01199
0.05	4.47552	0.00466	0.05	4.47552	0.00655	0.05	4.47552	0.00894	0.05	4.47552	0.01165
0.05	4.5035	0.00466	0.05	4.5035	0.00657	0.05	4.5035	0.00835	0.05	4.5035	0.0113
0.05	4.53147	0.00464	0.05	4.53147	0.00658	0.05	4.53147	0.00776	0.05	4.53147	0.01095
0.05	4.55944	0.00462	0.05	4.55944	0.00659	0.05	4.55944	0.00719	0.05	4.55944	0.0106
0.05	4.58741	0.00458	0.05	4.58741	0.00659	0.05	4.58741	0.00662	0.05	4.58741	0.01026
0.05	4.61539	0.00453	0.05	4.61539	0.00659	0.05	4.61539	0.00606	0.05	4.61539	0.00992
0.05	4.64336	0.00448	0.05	4.64336	0.00658	0.05	4.64336	0.00552	0.05	4.64336	0.00958
0.05	4.67133	0.00442	0.05	4.67133	0.00656	0.05	4.67133	0.00498	0.05	4.67133	0.00924
0.05	4.6993	0.00436	0.05	4.6993	0.00654	0.05	4.6993	0.00447	0.05	4.6993	0.00891
0.05	4.72727	0.00429	0.05	4.72727	0.0065	0.05	4.72727	0.00397	0.05	4.72727	0.00858
0.05	4.75525	0.00422	0.05	4.75525	0.00646	0.05	4.75525	0.00349	0.05	4.75525	0.00826
0.05	4.78322	0.00415	0.05	4.78322	0.00642	0.05	4.78322	0.00303	0.05	4.78322	0.00795
0.05	4.81119	0.00408	0.05	4.81119	0.00636	0.05	4.81119	0.00258	0.05	4.81119	0.00764
0.05	4.83916	0.004	0.05	4.83916	0.0063	0.05	4.83916	0.00216	0.05	4.83916	0.00733
0.05	4.86713	0.00393	0.05	4.86713	0.00623	0.05	4.86713	0.00175	0.05	4.86713	0.00703
0.05	4.89511	0.00385	0.05	4.89511	0.00615	0.05	4.89511	0.00137	0.05	4.89511	0.00674
0.05	4.92308	0.00378	0.05	4.92308	0.00606	0.05	4.92308	0.00101	0.05	4.92308	0.00645
0.05	4.95105	0.00371	0.05	4.95105	0.00597	0.05	4.95105	0.000668337	0.05	4.95105	0.00617
0.05	4.97902	0.00364	0.05	4.97902	0.00587	0.05	4.97902	0.000348984	0.05	4.97902	0.0059
0.05	5.00699	0.00357	0.05	5.00699	0.00577	0.05	5.00699	6.20527e-05	0.05	5.00699	0.00564
0.05	5.03497	0.00351	0.05	5.03497	0.00566	0.05	5.03497	0.000236111	0.05	5.03497	0.00538
0.05	5.06294	0.00344	0.05	5.06294	0.00554	0.05	5.06294	0.000493467	0.05	5.06294	0.00513
0.05	5.09091	0.00338	0.05	5.09091	0.00542	0.05	5.09091	0.000732384	0.05	5.09091	0.00488
0.05	5.11888	0.00332	0.05	5.11888	0.00529	0.05	5.11888	0.000952301	0.05	5.11888	0.00464
0.05	5.14685	0.00326	0.05	5.14685	0.00516	0.05	5.14685	0.00115	0.05	5.14685	0.00441
0.05	5.17483	0.0032	0.05	5.17483	0.00503	0.05	5.17483	0.00134	0.05	5.17483	0.00419
0.05	5.2028	0.00314	0.05	5.2028	0.00489	0.05	5.2028	0.0015	0.05	5.2028	0.00397
0.05	5.23077	0.00309	0.05	5.23077	0.00475	0.05	5.23077	0.00165	0.05	5.23077	0.00376
0.05	5.25874	0.00303	0.05	5.25874	0.00461	0.05	5.25874	0.00178	0.05	5.25874	0.00355
0.05	5.28671	0.00298	0.05	5.28671	0.00446	0.05	5.28671	0.0019	0.05	5.28671	0.00335
0.05	5.31469	0.00293	0.05	5.31469	0.00432	0.05	5.31469	0.002	0.05	5.31469	0.00316
0.05	5.34266	0.00287	0.05	5.34266	0.00417	0.05	5.34266	0.00209	0.05	5.34266	0.00297
0.05	5.37063	0.00282	0.05	5.37063	0.00402	0.05	5.37063	0.00216	0.05	5.37063	0.00279
0.05	5.3986	0.00277	0.05	5.3986	0.00387	0.05	5.3986	0.00222	0.05	5.3986	0.00261
0.05	5.42657	0.00272	0.05	5.42657	0.00373	0.05	5.42657	0.00227	0.05	5.42657	0.00244
0.05	5.45455	0.00267	0.05	5.45455	0.00358	0.05	5.45455	0.00231	0.05	5.45455	0.00227
0.05	5.48252	0.00262	0.05	5.48252	0.00344	0.05	5.48252	0.00234	0.05	5.48252	0.00211
0.05	5.51049	0.00257	0.05	5.51049	0.00329	0.05	5.51049	0.00236	0.05	5.51049	0.00196
0.05	5.53846	0.00252	0.05	5.53846	0.00315	0.05	5.53846	0.00237	0.05	5.53846	0.00181
0.05	5.56643	0.00247	0.05	5.56643	0.00301	0.05	5.56643	0.00236	0.05	5.56643	0.00166
0.05	5.59441	0.00242	0.05	5.59441	0.00287	0.05	5.59441	0.00236	0.05	5.59441	0.00152
0.05	5.62238	0.00237	0.05	5.62238	0.00273	0.05	5.62238	0.00234	0.05	5.62238	0.00139
0.05	5.65035	0.00232	0.05	5.65035	0.0026	0.05	5.65035	0.00232	0.05	5.65035	0.00126
0.05	5.67832	0.00227	0.05	5.67832	0.00247	0.05	5.67832	0.00229	0.05	5.67832	0.00113
0.05	5.70629	0.00222	0.05	5.70629	0.00234	0.05	5.70629	0.00225	0.05	5.70629	0.00102
0.05	5.73427	0.00217	0.05	5.73427	0.00221	0.05	5.73427	0.00221	0.05	5.73427	0.000904637
0.05	5.76224	0.00212	0.05	5.76224	0.00209	0.05	5.76224	0.00217	0.05	5.76224	0.00080113
0.05	5.79021	0.00207	0.05	5.79021	0.00197	0.05	5.79021	0.00212	0.05	5.79021	0.00070591
0.05	5.81818	0.00202	0.05	5.81818	0.00186	0.05	5.81818	0.00207	0.05	5.81818	0.000620407
0.05	5.84615	0.00196	0.05	5.84615	0.00175	0.05	5.84615	0.00201	0.05	5.84615	0.000546587
0.05	5.87413	0.00191	0.05	5.87413	0.00164	0.05	5.87413	0.00196	0.05	5.87413	0.000486975
0.05	5.9021	0.00186	0.05	5.9021	0.00154	0.05	5.9021	0.00189	0.05	5.9021	0.000444363
0.05	5.93007	0.00181	0.05	5.93007	0.00144	0.05	5.93007	0.00183	0.05	5.93007	0.000420964
0.05	5.95804	0.00176	0.05	5.95804	0.00134	0.05	5.95804	0.00177	0.05	5.95804	0.000417166
0.05	5.98601	0.0017	0.05	5.98601	0.00125	0.05	5.98601	0.0017	0.05	5.98601	0.000430879
0.05	6.01399	0.00165	0.05	6.01399	0.00116	0.05	6.01399	0.00163	0.05	6.01399	0.000458221
0.05	6.04196	0.0016	0.05	6.04196	0.00108	0.05	6.04196	0.00157	0.05	6.04196	0.000494926
0.05	6.06993	0.00155	0.05	6.06993	0.000998106	0.05	6.06993	0.0015	0.05	6.06993	0.00053734
0.05	6.0979	0.0015	0.05	6.0979	0.000922153	0.05	6.0979	0.00143	0.05	6.0979	0.000582723
0.05	6.12587	0.00145	0.05	6.12587	0.00085024	0.05	6.12587	0.00136	0.05	6.12587	0.000629151
0.05	6.15385	0.0014	0.05	6.15385	0.000782377	0.05	6.15385	0.00129	0.05	6.15385	0.000675311
0.05	6.18182	0.00135	0.05	6.18182	0.000718573	0.05	6.18182	0.00122	0.05	6.18182	0.000720319
0.05	6.20979	0.0013	0.05	6.20979	0.000658842	0.05	6.20979	0.00115	0.05	6.20979	0.000763581
0.05	6.23776	0.00125	0.05	6.23776	0.000603197	0.05	6.23776	0.00109	0.05	6.23776	0.000804705
0.05	6.26573	0.00121	0.05	6.26573	0.000551658	0.05	6.26573	0.00102	0.05	6.26573	0.000843434
0.05	6.29371	0.00116	0.05	6.29371	0.00050425	0.05	6.29371	0.000958028	0.05	6.29371	0.000879612
0.05	6.32168	0.00112	0.05	6.32168	0.000461001	0.05	6.32168	0.000894991	0.05	6.32168	0.000913152
0.05	6.34965	0.00107	0.05	6.34965	0.00042194	0.05	6.34965	0.000833498	0.05	6.34965	0.000944017
0.05	6.37762	0.00103	0.05	6.37762	0.000387095	0.05	6.37762	0.000773703	0.05	6.37762	0.000972212
0.05	6.40559	0.00098469	0.05	6.40559	0.000356477	0.05	6.40559	0.000715755	0.05	6.40559	0.000997767
0.05	6.43357	0.000942978	0.05	6.43357	0.00033007	0.05	6.43357	0.000659806	0.05	6.43357	0.00102
0.05	6.46154	0.000902295	0.05	6.46154	0.000307808	0.05	6.46154	0.00060601	0.05	6.46154	0.00104
0.05	6.48951	0.000862671	0.05	6.48951	0.000289562	0.05	6.48951	0.000554528	0.05	6.48951	0.00106
0.05	6.51748	0.000824132	0.05	6.51748	0.000275116	0.05	6.51748	0.000505538	0.05	6.51748	0.00107
0.05	6.54546	0.000786701	0.05	6.54546	0.000264163	0.05	6.54546	0.000459242	0.05	6.54546	0.00109
0.05	6.57343	0.000750401	0.05	6.57343	0.000256314	0.05	6.57343	0.00041587	0.05	6.57343	0.0011
0.05	6.6014	0.000715247	0.05	6.6014	0.000251121	0.05	6.6014	0.0003757	0.05	6.6014	0.00111
0.05	6.62937	0.000681255	0.05	6.62937	0.000248105	0.05	6.62937	0.000339065	0.05	6.62937	0.00112
0.05	6.65734	0.000648436	0.05	6.65734	0.000246796	0.05	6.65734	0.000306358	0.05	6.65734	0.00112
0.05	6.68532	0.000616798	0.05	6.68532	0.000246755	0.05	6.68532	0.000278035	0.05	6.68532	0.00113
0.05	6.71329	0.000586347	0.05	6.71329	0.000247596	0.05	6.71329	0.00025458	0.05	6.71329	0.00113
0.05	6.74126	0.000557087	0.05	6.74126	0.000248995	0.05	6.74126	0.000236438	0.05	6.74126	0.00113
0.05	6.76923	0.000529017	0.05	6.76923	0.000250687	0.05	6.76923	0.000223894	0.05	6.76923	0.00113
0.05	6.7972	0.000502136	0.05	6.7972	0.000252466	0.05	6.7972	0.000216946	0.05	6.7972	0.00113
0.05	6.82518	0.000476437	0.05	6.82518	0.000254174	0.05	6.82518	0.000215218	0.05	6.82518	0.00113
0.05	6.85315	0.000451914	0.05	6.85315	0.000255699	0.05	6.85315	0.000217997	0.05	6.85315	0.00112
0.05	6.88112	0.000428558	0.05	6.88112	0.000256959	0.05	6.88112	0.00022437	0.05	6.88112	0.00112
0.05	6.90909	0.000406355	0.05	6.90909	0.000257903	0.05	6.90909	0.000233386	0.05	6.90909	0.00112
0.05	6.93706	0.000385292	0.05	6.93706	0.0002585	0.05	6.93706	0.000244186	0.05	6.93706	0.00111
0.05	6.96504	0.000365351	0.05	6.96504	0.000258737	0.05	6.96504	0.000256056	0.05	6.96504	0.0011
0.05	6.99301	0.000346514	0.05	6.99301	0.000258615	0.05	6.99301	0.000268443	0.05	6.99301	0.0011
0.05	7.02098	0.000328759	0.05	7.02098	0.000258141	0.05	7.02098	0.000280927	0.05	7.02098	0.00109
0.05	7.04895	0.000312062	0.05	7.04895	0.000257334	0.05	7.04895	0.000293204	0.05	7.04895	0.00108
0.05	7.07692	0.000296398	0.05	7.07692	0.000256215	0.05	7.07692	0.000305056	0.05	7.07692	0.00108
0.05	7.1049	0.000281738	0.05	7.1049	0.000254809	0.05	7.1049	0.000316329	0.05	7.1049	0.00107
0.05	7.13287	0.000268051	0.05	7.13287	0.000253143	0.05	7.13287	0.000326921	0.05	7.13287	0.00106
0.05	7.16084	0.000255304	0.05	7.16084	0.000251246	0.05	7.16084	0.000336764	0.05	7.16084	0.00106
0.05	7.18881	0.000243461	0.05	7.18881	0.000249146	0.05	7.18881	0.000345819	0.05	7.18881	0.00105
0.05	7.21678	0.000232484	0.05	7.21678	0.000246871	0.05	7.21678	0.000354067	0.05	7.21678	0.00104
0.05	7.24476	0.000222334	0.05	7.24476	0.000244448	0.05	7.24476	0.000361503	0.05	7.24476	0.00103
0.05	7.27273	0.000212967	0.05	7.27273	0.000241901	0.05	7.27273	0.000368136	0.05	7.27273	0.00103
0.05	7.3007	0.000204341	0.05	7.3007	0.000239256	0.05	7.3007	0.000373981	0.05	7.3007	0.00102
0.05	7.32867	0.000196409	0.05	7.32867	0.000236533	0.05	7.32867	0.000379061	0.05	7.32867	0.00101
0.05	7.35664	0.000189125	0.05	7.35664	0.000233753	0.05	7.35664	0.000383402	0.05	7.35664	0.001
0.05	7.38462	0.000182442	0.05	7.38462	0.000230932	0.05	7.38462	0.000387035	0.05	7.38462	0.000996441
0.05	7.41259	0.000176313	0.05	7.41259	0.000228086	0.05	7.41259	0.000389993	0.05	7.41259	0.000989554
0.05	7.44056	0.00017069	0.05	7.44056	0.000225227	0.05	7.44056	0.000392308	0.05	7.44056	0.000982786
0.05	7.46853	0.000165528	0.05	7.46853	0.000222368	0.05	7.46853	0.000394016	0.05	7.46853	0.000976132
0.05	7.4965	0.000160783	0.05	7.4965	0.000219516	0.05	7.4965	0.000395151	0.05	7.4965	0.000969588
0.05	7.52448	0.000156412	0.05	7.52448	0.000216678	0.05	7.52448	0.000395749	0.05	7.52448	0.000963145
0.05	7.55245	0.000152373	0.05	7.55245	0.00021386	0.05	7.55245	0.000395844	0.05	7.55245	0.000956795
0.05	7.58042	0.000148631	0.05	7.58042	0.000211064	0.05	7.58042	0.000395468	0.05	7.58042	0.000950526
0.05	7.60839	0.000145149	0.05	7.60839	0.000208292	0.05	7.60839	0.000394656	0.05	7.60839	0.000944327
0.05	7.63636	0.000141895	0.05	7.63636	0.000205544	0.05	7.63636	0.000393439	0.05	7.63636	0.000938186
0.05	7.66434	0.000138841	0.05	7.66434	0.00020282	0.05	7.66434	0.000391847	0.05	7.66434	0.000932091
0.05	7.69231	0.000135961	0.05	7.69231	0.000200117	0.05	7.69231	0.00038991	0.05	7.69231	0.000926028
0.05	7.72028	0.000133232	0.05	7.72028	0.000197432	0.05	7.72028	0.000387655	0.05	7.72028	0.000919987
0.05	7.74825	0.000130634	0.05	7.74825	0.000194763	0.05	7.74825	0.00038511	0.05	7.74825	0.000913954
0.05	7.77622	0.000128151	0.05	7.77622	0.000192104	0.05	7.77622	0.0003823	0.05	7.77622	0.000907919
0.05	7.8042	0.000125766	0.05	7.8042	0.000189452	0.05	7.8042	0.000379249	0.05	7.8042	0.000901872
0.05	7.83217	0.00012347	0.05	7.83217	0.000186802	0.05	7.83217	0.00037598	0.05	7.83217	0.000895802
0.05	7.86014	0.000121251	0.05	7.86014	0.000184149	0.05	7.86014	0.000372514	0.05	7.86014	0.000889701
0.05	7.88811	0.000119102	0.05	7.88811	0.000181488	0.05	7.88811	0.000368871	0.05	7.88811	0.000883561
0.05	7.91608	0.000117016	0.05	7.91608	0.000178815	0.05	7.91608	0.000365071	0.05	7.91608	0.000877377
0.05	7.94406	0.000114989	0.05	7.94406	0.000176125	0.05	7.94406	0.00036113	0.05	7.94406	0.000871141
0.05	7.97203	0.000113018	0.05	7.97203	0.000173414	0.05	7.97203	0.000357067	0.05	7.97203	0.000864851
0.05	8	0.0001111	0.05	8	0.000170679	0.05	8	0.000352896	0.05	8	0.000858502
0.1	0	0.00432	0.1	0	0.000351754	0.1	0	0.03558	0.1	0	0.0357
0.1	0.02797	0.0102	0.1	0.02797	0.00121	0.1	0.02797	0.08397	0.1	0.02797	0.08413
0.1	0.05594	0.01435	0.1	0.05594	0.00261	0.1	0.05594	0.11775	0.1	0.05594	0.11751
0.1	0.08392	0.01757	0.1	0.08392	0.00406	0.1	0.08392	0.14177	0.1	0.08392	0.1406
0.1	0.11189	0.02048	0.1	0.11189	0.00518	0.1	0.11189	0.15921	0.1	0.11189	0.15665
0.1	0.13986	0.02319	0.1	0.13986	0.00582	0.1	0.13986	0.17134	0.1	0.13986	0.16717
0.1	0.16783	0.02549	0.1	0.16783	0.00614	0.1	0.16783	0.1794	0.1	0.16783	0.17382
0.1	0.1958	0.02704	0.1	0.1958	0.00667	0.1	0.1958	0.18491	0.1	0.1958	0.17852
0.1	0.22378	0.0276	0.1	0.22378	0.00786	0.1	0.22378	0.18915	0.1	0.22378	0.18266
0.1	0.25175	0.02729	0.1	0.25175	0.00955	0.1	0.25175	0.19247	0.1	0.25175	0.18631
0.1	0.27972	0.0266	0.1	0.27972	0.01109	0.1	0.27972	0.19416	0.1	0.27972	0.18816
0.1	0.30769	0.0262	0.1	0.30769	0.01183	0.1	0.30769	0.19299	0.1	0.30769	0.18651
0.1	0.33566	0.02655	0.1	0.33566	0.01141	0.1	0.33566	0.18819	0.1	0.33566	0.1805
0.1	0.36364	0.02746	0.1	0.36364	0.01023	0.1	0.36364	0.18015	0.1	0.36364	0.17087
0.1	0.39161	0.02834	0.1	0.39161	0.01013	0.1	0.39161	0.17046	0.1	0.39161	0.15982
0.1	0.41958	0.02856	0.1	0.41958	0.01353	0.1	0.41958	0.16107	0.1	0.41958	0.14986
0.1	0.44755	0.02785	0.1	0.44755	0.01987	0.1	0.44755	0.15294	0.1	0.44755	0.14214
0.1	0.47552	0.02628	0.1	0.47552	0.02736	0.1	0.47552	0.14522	0.1	0.47552	0.13567
0.1	0.5035	0.02418	0.1	0.5035	0.03466	0.1	0.5035	0.13574	0.1	0.5035	0.12859
0.1	0.53147	0.02206	0.1	0.53147	0.04091	0.1	0.53147	0.12275	0.1	0.53147	0.12064
0.1	0.55944	0.02087	0.1	0.55944	0.04565	0.1	0.55944	0.10651	0.1	0.55944	0.11479
0.1	0.58741	0.02243	0.1	0.58741	0.04893	0.1	0.58741	0.09031	0.1	0.58741	0.116
0.1	0.61539	0.02847	0.1	0.61539	0.05133	0.1	0.61539	0.07987	0.1	0.61539	0.12628
0.1	0.64336	0.03897	0.1	0.64336	0.05389	0.1	0.64336	0.07868	0.1	0.64336	0.14144
0.1	0.67133	0.05254	0.1	0.67133	0.05806	0.1	0.67133	0.08231	0.1	0.67133	0.15451
0.1	0.6993	0.06748	0.1	0.6993	0.06546	0.1	0.6993	0.0822	0.1	0.6993	0.16001
0.1	0.72727	0.08199	0.1	0.72727	0.07769	0.1	0.72727	0.07175	0.1	0.72727	0.15613
0.1	0.75525	0.0943	0.1	0.75525	0.09605	0.1	0.75525	0.04812	0.1	0.75525	0.14624
0.1	0.78322	0.10288	0.1	0.78322	0.12136	0.1	0.78322	0.01852	0.1	0.78322	0.14008
0.1	0.81119	0.10663	0.1	0.81119	0.15384	0.1	0.81119	0.04983	0.1	0.81119	0.15028
0.1	0.83916	0.10507	0.1	0.83916	0.19305	0.1	0.83916	0.1091	0.1	0.83916	0.18038
0.1	0.86713	0.09845	0.1	0.86713	0.23798	0.1	0.86713	0.17409	0.1	0.86713	0.22193
0.1	0.89511	0.08774	0.1	0.89511	0.28719	0.1	0.89511	0.23899	0.1	0.89511	0.26451
0.1	0.92308	0.07474	0.1	0.92308	0.33905	0.1	0.92308	0.2993	0.1	0.92308	0.30101
0.1	0.95105	0.06202	0.1	0.95105	0.39203	0.1	0.95105	0.35186	0.1	0.95105	0.32821
0.1	0.97902	0.05288	0.1	0.97902	0.44494	0.1	0.97902	0.39516	0.1	0.97902	0.34668
0.1	1.00699	0.0501	0.1	1.00699	0.4971	0.1	1.00699	0.42948	0.1	1.00699	0.36037
0.1	1.03497	0.0535	0.1	1.03497	0.5484	0.1	1.03497	0.4567	0.1	1.03497	0.37548
0.1	1.06294	0.06028	0.1	1.06294	0.59916	0.1	1.06294	0.47966	0.1	1.06294	0.3982
0.1	1.09091	0.06809	0.1	1.09091	0.64988	0.1	1.09091	0.50134	0.1	1.09091	0.43188
0.1	1.11888	0.07612	0.1	1.11888	0.70086	0.1	1.11888	0.52393	0.1	1.11888	0.47572
0.1	1.14685	0.08476	0.1	1.14685	0.75193	0.1	1.14685	0.5482	0.1	1.14685	0.52574
0.1	1.17483	0.09495	0.1	1.17483	0.80224	0.1	1.17483	0.57347	0.1	1.17483	0.57683
0.1	1.2028	0.1076	0.1	1.2028	0.85027	0.1	1.2028	0.59799	0.1	1.2028	0.62434
0.1	1.23077	0.1233	0.1	1.23077	0.89405	0.1	1.23077	0.61959	0.1	1.23077	0.6648
0.1	1.25874	0.14221	0.1	1.25874	0.93143	0.1	1.25874	0.63619	0.1	1.25874	0.696
0.1	1.28671	0.16421	0.1	1.28671	0.96036	0.1	1.28671	0.64618	0.1	1.28671	0.71692
0.1	1.31469	0.18899	0.1	1.31469	0.97919	0.1	1.31469	0.64852	0.1	1.31469	0.72739
0.1	1.34266	0.21613	0.1	1.34266	0.98681	0.1	1.34266	0.6428	0.1	1.34266	0.72788
0.1	1.37063	0.24516	0.1	1.37063	0.98275	0.1	1.37063	0.62912	0.1	1.37063	0.71926
0.1	1.3986	0.27554	0.1	1.3986	0.96722	0.1	1.3986	0.60801	0.1	1.3986	0.70261
0.1	1.42657	0.30665	0.1	1.42657	0.94097	0.1	1.42657	0.58035	0.1	1.42657	0.67915
0.1	1.45455	0.33783	0.1	1.45455	0.90527	0.1	1.45455	0.54726	0.1	1.45455	0.65014
0.1	1.48252	0.36837	0.1	1.48252	0.86171	0.1	1.48252	0.51002	0.1	1.48252	0.61682
0.1	1.51049	0.39759	0.1	1.51049	0.81212	0.1	1.51049	0.46998	0.1	1.51049	0.58045
0.1	1.53846	0.42487	0.1	1.53846	0.75842	0.1	1.53846	0.4285	0.1	1.53846	0.54221
0.1	1.56643	0.44964	0.1	1.56643	0.70251	0.1	1.56643	0.3869	0.1	1.56643	0.50322
0.1	1.59441	0.47149	0.1	1.59441	0.64624	0.1	1.59441	0.3464	0.1	1.59441	0.46448
0.1	1.62238	0.49016	0.1	1.62238	0.59131	0.1	1.62238	0.30809	0.1	1.62238	0.4269
0.1	1.65035	0.50557	0.1	1.65035	0.53928	0.1	1.65035	0.27289	0.1	1.65035	0.39123
0.1	1.67832	0.51784	0.1	1.67832	0.49153	0.1	1.67832	0.24154	0.1	1.67832	0.35806
0.1	1.70629	0.52724	0.1	1.70629	0.44923	0.1	1.70629	0.21454	0.1	1.70629	0.32784
0.1	1.73427	0.53421	0.1	1.73427	0.41333	0.1	1.73427	0.19217	0.1	1.73427	0.30086
0.1	1.76224	0.53924	0.1	1.76224	0.3844	0.1	1.76224	0.17442	0.1	1.76224	0.27723
0.1	1.79021	0.54287	0.1	1.79021	0.36261	0.1	1.79021	0.16096	0.1	1.79021	0.25692
0.1	1.81818	0.54555	0.1	1.81818	0.34757	0.1	1.81818	0.1512	0.1	1.81818	0.23977
0.1	1.84615	0.54765	0.1	1.84615	0.33837	0.1	1.84615	0.14436	0.1	1.84615	0.22546
0.1	1.87413	0.54932	0.1	1.87413	0.33375	0.1	1.87413	0.13962	0.1	1.87413	0.2136
0.1	1.9021	0.55058	0.1	1.9021	0.33225	0.1	1.9021	0.13621	0.1	1.9021	0.20373
0.1	1.93007	0.55126	0.1	1.93007	0.33243	0.1	1.93007	0.13353	0.1	1.93007	0.19538
0.1	1.95804	0.55107	0.1	1.95804	0.33303	0.1	1.95804	0.13111	0.1	1.95804	0.1881
0.1	1.98601	0.54966	0.1	1.98601	0.33304	0.1	1.98601	0.12862	0.1	1.98601	0.18147
0.1	2.01399	0.54666	0.1	2.01399	0.33169	0.1	2.01399	0.12587	0.1	2.01399	0.17516
0.1	2.04196	0.54173	0.1	2.04196	0.32847	0.1	2.04196	0.12273	0.1	2.04196	0.16893
0.1	2.06993	0.53465	0.1	2.06993	0.32308	0.1	2.06993	0.11913	0.1	2.06993	0.16259
0.1	2.0979	0.52525	0.1	2.0979	0.3154	0.1	2.0979	0.11507	0.1	2.0979	0.15603
0.1	2.12587	0.5135	0.1	2.12587	0.30545	0.1	2.12587	0.11054	0.1	2.12587	0.14922
0.1	2.15385	0.49946	0.1	2.15385	0.29337	0.1	2.15385	0.10557	0.1	2.15385	0.14213
0.1	2.18182	0.48329	0.1	2.18182	0.27938	0.1	2.18182	0.10022	0.1	2.18182	0.13482
0.1	2.20979	0.46521	0.1	2.20979	0.26377	0.1	2.20979	0.09455	0.1	2.20979	0.12733
0.1	2.23776	0.44552	0.1	2.23776	0.24684	0.1	2.23776	0.08863	0.1	2.23776	0.11973
0.1	2.26573	0.42454	0.1	2.26573	0.22893	0.1	2.26573	0.08254	0.1	2.26573	0.11212
0.1	2.29371	0.4026	0.1	2.29371	0.2104	0.1	2.29371	0.07637	0.1	2.29371	0.10455
0.1	2.32168	0.38007	0.1	2.32168	0.19157	0.1	2.32168	0.0702	0.1	2.32168	0.09713
0.1	2.34965	0.35727	0.1	2.34965	0.17277	0.1	2.34965	0.06412	0.1	2.34965	0.0899
0.1	2.37762	0.3345	0.1	2.37762	0.15428	0.1	2.37762	0.05819	0.1	2.37762	0.08294
0.1	2.40559	0.31207	0.1	2.40559	0.13637	0.1	2.40559	0.05248	0.1	2.40559	0.0763
0.1	2.43357	0.2902	0.1	2.43357	0.11927	0.1	2.43357	0.04705	0.1	2.43357	0.07002
0.1	2.46154	0.26911	0.1	2.46154	0.10319	0.1	2.46154	0.04193	0.1	2.46154	0.06413
0.1	2.48951	0.24896	0.1	2.48951	0.08829	0.1	2.48951	0.03715	0.1	2.48951	0.05865
0.1	2.51748	0.22988	0.1	2.51748	0.07475	0.1	2.51748	0.03272	0.1	2.51748	0.05359
0.1	2.54546	0.21194	0.1	2.54546	0.06268	0.1	2.54546	0.02865	0.1	2.54546	0.04895
0.1	2.57343	0.19519	0.1	2.57343	0.05224	0.1	2.57343	0.02493	0.1	2.57343	0.04472
0.1	2.6014	0.17966	0.1	2.6014	0.04356	0.1	2.6014	0.02154	0.1	2.6014	0.0409
0.1	2.62937	0.16531	0.1	2.62937	0.03676	0.1	2.62937	0.01847	0.1	2.62937	0.03746
0.1	2.65734	0.15211	0.1	2.65734	0.03192	0.1	2.65734	0.0157	0.1	2.65734	0.03437
0.1	2.68532	0.14001	0.1	2.68532	0.02897	0.1	2.68532	0.0132	0.1	2.68532	0.0316
0.1	2.71329	0.12893	0.1	2.71329	0.0276	0.1	2.71329	0.01095	0.1	2.71329	0.02912
0.1	2.74126	0.1188	0.1	2.74126	0.02735	0.1	2.74126	0.00894	0.1	2.74126	0.02689
0.1	2.76923	0.10954	0.1	2.76923	0.02771	0.1	2.76923	0.00715	0.1	2.76923	0.02487
0.1	2.7972	0.10106	0.1	2.7972	0.02829	0.1	2.7972	0.00557	0.1	2.7972	0.02301
0.1	2.82518	0.09329	0.1	2.82518	0.02884	0.1	2.82518	0.00421	0.1	2.82518	0.02127
0.1	2.85315	0.08617	0.1	2.85315	0.02921	0.1	2.85315	0.00307	0.1	2.85315	0.01963
0.1	2.88112	0.07964	0.1	2.88112	0.02933	0.1	2.88112	0.00216	0.1	2.88112	0.01805
0.1	2.90909	0.07363	0.1	2.90909	0.02918	0.1	2.90909	0.00153	0.1	2.90909	0.0165
0.1	2.93706	0.06811	0.1	2.93706	0.02879	0.1	2.93706	0.00124	0.1	2.93706	0.01497
0.1	2.96504	0.06304	0.1	2.96504	0.02816	0.1	2.96504	0.00123	0.1	2.96504	0.01343
0.1	2.99301	0.05838	0.1	2.99301	0.02734	0.1	2.99301	0.00133	0.1	2.99301	0.01188
0.1	3.02098	0.05411	0.1	3.02098	0.02635	0.1	3.02098	0.0014	0.1	3.02098	0.01031
0.1	3.04895	0.05019	0.1	3.04895	0.02525	0.1	3.04895	0.0014	0.1	3.04895	0.00873
0.1	3.07692	0.04661	0.1	3.07692	0.02405	0.1	3.07692	0.00132	0.1	3.07692	0.00713
0.1	3.1049	0.04335	0.1	3.1049	0.02279	0.1	3.1049	0.00119	0.1	3.1049	0.00552
0.1	3.13287	0.04037	0.1	3.13287	0.0215	0.1	3.13287	0.0011	0.1	3.13287	0.00391
0.1	3.16084	0.03766	0.1	3.16084	0.0202	0.1	3.16084	0.00119	0.1	3.16084	0.00233
0.1	3.18881	0.0352	0.1	3.18881	0.0189	0.1	3.18881	0.00153	0.1	3.18881	0.000839841
0.1	3.21678	0.03295	0.1	3.21678	0.01762	0.1	3.21678	0.00208	0.1	3.21678	0.00102
0.1	3.24476	0.03091	0.1	3.24476	0.01638	0.1	3.24476	0.00277	0.1	3.24476	0.00248
0.1	3.27273	0.02903	0.1	3.27273	0.01518	0.1	3.27273	0.00355	0.1	3.27273	0.00395
0.1	3.3007	0.0273	0.1	3.3007	0.01402	0.1	3.3007	0.00441	0.1	3.3007	0.00537
0.1	3.32867	0.0257	0.1	3.32867	0.01292	0.1	3.32867	0.00531	0.1	3.32867	0.00674
0.1	3.35664	0.02421	0.1	3.35664	0.01188	0.1	3.35664	0.00624	0.1	3.35664	0.00804
0.1	3.38462	0.02281	0.1	3.38462	0.01089	0.1	3.38462	0.00719	0.1	3.38462	0.00927
0.1	3.41259	0.02147	0.1	3.41259	0.00997	0.1	3.41259	0.00815	0.1	3.41259	0.01042
0.1	3.44056	0.02019	0.1	3.44056	0.00912	0.1	3.44056	0.0091	0.1	3.44056	0.01149
0.1	3.46853	0.01896	0.1	3.46853	0.00834	0.1	3.46853	0.01004	0.1	3.46853	0.01248
0.1	3.4965	0.01775	0.1	3.4965	0.00763	0.1	3.4965	0.01095	0.1	3.4965	0.01338
0.1	3.52448	0.01658	0.1	3.52448	0.007	0.1	3.52448	0.01183	0.1	3.52448	0.0142
0.1	3.55245	0.01543	0.1	3.55245	0.00646	0.1	3.55245	0.01267	0.1	3.55245	0.01494
0.1	3.58042	0.0143	0.1	3.58042	0.00601	0.1	3.58042	0.01346	0.1	3.58042	0.01559
0.1	3.60839	0.01319	0.1	3.60839	0.00565	0.1	3.60839	0.0142	0.1	3.60839	0.01617
0.1	3.63636	0.0121	0.1	3.63636	0.00539	0.1	3.63636	0.01489	0.1	3.63636	0.01667
0.1	3.66434	0.01102	0.1	3.66434	0.00521	0.1	3.66434	0.01551	0.1	3.66434	0.01709
0.1	3.69231	0.00998	0.1	3.69231	0.00512	0.1	3.69231	0.01608	0.1	3.69231	0.01745
0.1	3.72028	0.00895	0.1	3.72028	0.00509	0.1	3.72028	0.01658	0.1	3.72028	0.01774
0.1	3.74825	0.00797	0.1	3.74825	0.00512	0.1	3.74825	0.01701	0.1	3.74825	0.01797
0.1	3.77622	0.00701	0.1	3.77622	0.00519	0.1	3.77622	0.01738	0.1	3.77622	0.01814
0.1	3.8042	0.0061	0.1	3.8042	0.00528	0.1	3.8042	0.01768	0.1	3.8042	0.01825
0.1	3.83217	0.00525	0.1	3.83217	0.00539	0.1	3.83217	0.01791	0.1	3.83217	0.01832
0.1	3.86014	0.00445	0.1	3.86014	0.00551	0.1	3.86014	0.01807	0.1	3.86014	0.01833
0.1	3.88811	0.00372	0.1	3.88811	0.00563	0.1	3.88811	0.01817	0.1	3.88811	0.01831
0.1	3.91608	0.00309	0.1	3.91608	0.00575	0.1	3.91608	0.01821	0.1	3.91608	0.01824
0.1	3.94406	0.00258	0.1	3.94406	0.00586	0.1	3.94406	0.01818	0.1	3.94406	0.01814
0.1	3.97203	0.00224	0.1	3.97203	0.00596	0.1	3.97203	0.0181	0.1	3.97203	0.018
0.1	4	0.00208	0.1	4	0.00606	0.1	4	0.01795	0.1	4	0.01784
0.1	4.02797	0.00212	0.1	4.02797	0.00614	0.1	4.02797	0.01775	0.1	4.02797	0.01765
0.1	4.05594	0.0023	0.1	4.05594	0.00621	0.1	4.05594	0.0175	0.1	4.05594	0.01743
0.1	4.08392	0.00256	0.1	4.08392	0.00628	0.1	4.08392	0.0172	0.1	4.08392	0.01719
0.1	4.11189	0.00286	0.1	4.11189	0.00634	0.1	4.11189	0.01685	0.1	4.11189	0.01693
0.1	4.13986	0.00316	0.1	4.13986	0.0064	0.1	4.13986	0.01646	0.1	4.13986	0.01665
0.1	4.16783	0.00345	0.1	4.16783	0.00645	0.1	4.16783	0.01603	0.1	4.16783	0.01636
0.1	4.1958	0.00372	0.1	4.1958	0.0065	0.1	4.1958	0.01557	0.1	4.1958	0.01605
0.1	4.22378	0.00396	0.1	4.22378	0.00655	0.1	4.22378	0.01507	0.1	4.22378	0.01573
0.1	4.25175	0.00418	0.1	4.25175	0.00659	0.1	4.25175	0.01455	0.1	4.25175	0.0154
0.1	4.27972	0.00437	0.1	4.27972	0.00664	0.1	4.27972	0.014	0.1	4.27972	0.01507
0.1	4.30769	0.00452	0.1	4.30769	0.00668	0.1	4.30769	0.01343	0.1	4.30769	0.01472
0.1	4.33566	0.00466	0.1	4.33566	0.00672	0.1	4.33566	0.01284	0.1	4.33566	0.01437
0.1	4.36364	0.00476	0.1	4.36364	0.00676	0.1	4.36364	0.01224	0.1	4.36364	0.01401
0.1	4.39161	0.00484	0.1	4.39161	0.0068	0.1	4.39161	0.01162	0.1	4.39161	0.01364
0.1	4.41958	0.0049	0.1	4.41958	0.00683	0.1	4.41958	0.011	0.1	4.41958	0.01328
0.1	4.44755	0.00494	0.1	4.44755	0.00686	0.1	4.44755	0.01038	0.1	4.44755	0.01291
0.1	4.47552	0.00496	0.1	4.47552	0.00689	0.1	4.47552	0.00975	0.1	4.47552	0.01254
0.1	4.5035	0.00497	0.1	4.5035	0.00692	0.1	4.5035	0.00912	0.1	4.5035	0.01216
0.1	4.53147	0.00496	0.1	4.53147	0.00694	0.1	4.53147	0.0085	0.1	4.53147	0.01179
0.1	4.55944	0.00493	0.1	4.55944	0.00695	0.1	4.55944	0.00789	0.1	4.55944	0.01142
0.1	4.58741	0.0049	0.1	4.58741	0.00696	0.1	4.58741	0.00728	0.1	4.58741	0.01105
0.1	4.61539	0.00485	0.1	4.61539	0.00696	0.1	4.61539	0.00668	0.1	4.61539	0.01069
0.1	4.64336	0.0048	0.1	4.64336	0.00696	0.1	4.64336	0.00609	0.1	4.64336	0.01032
0.1	4.67133	0.00474	0.1	4.67133	0.00695	0.1	4.67133	0.00552	0.1	4.67133	0.00996
0.1	4.6993	0.00467	0.1	4.6993	0.00693	0.1	4.6993	0.00497	0.1	4.6993	0.0096
0.1	4.72727	0.0046	0.1	4.72727	0.0069	0.1	4.72727	0.00443	0.1	4.72727	0.00925
0.1	4.75525	0.00453	0.1	4.75525	0.00687	0.1	4.75525	0.00391	0.1	4.75525	0.00891
0.1	4.78322	0.00446	0.1	4.78322	0.00683	0.1	4.78322	0.00341	0.1	4.78322	0.00856
0.1	4.81119	0.00438	0.1	4.81119	0.00678	0.1	4.81119	0.00293	0.1	4.81119	0.00823
0.1	4.83916	0.0043	0.1	4.83916	0.00672	0.1	4.83916	0.00247	0.1	4.83916	0.0079
0.1	4.86713	0.00422	0.1	4.86713	0.00665	0.1	4.86713	0.00203	0.1	4.86713	0.00757
0.1	4.89511	0.00414	0.1	4.89511	0.00657	0.1	4.89511	0.00162	0.1	4.89511	0.00726
0.1	4.92308	0.00407	0.1	4.92308	0.00649	0.1	4.92308	0.00123	0.1	4.92308	0.00695
0.1	4.95105	0.00399	0.1	4.95105	0.0064	0.1	4.95105	0.000861459	0.1	4.95105	0.00665
0.1	4.97902	0.00392	0.1	4.97902	0.0063	0.1	4.97902	0.00052828	0.1	4.97902	0.00635
0.1	5.00699	0.00385	0.1	5.00699	0.0062	0.1	5.00699	0.000263322	0.1	5.00699	0.00606
0.1	5.03497	0.00377	0.1	5.03497	0.00608	0.1	5.03497	0.000263494	0.1	5.03497	0.00578
0.1	5.06294	0.00371	0.1	5.06294	0.00597	0.1	5.06294	0.000489219	0.1	5.06294	0.00551
0.1	5.09091	0.00364	0.1	5.09091	0.00584	0.1	5.09091	0.000736635	0.1	5.09091	0.00525
0.1	5.11888	0.00357	0.1	5.11888	0.00571	0.1	5.11888	0.000972904	0.1	5.11888	0.00499
0.1	5.14685	0.00351	0.1	5.14685	0.00558	0.1	5.14685	0.00119	0.1	5.14685	0.00474
0.1	5.17483	0.00345	0.1	5.17483	0.00544	0.1	5.17483	0.00139	0.1	5.17483	0.0045
0.1	5.2028	0.00339	0.1	5.2028	0.0053	0.1	5.2028	0.00158	0.1	5.2028	0.00426
0.1	5.23077	0.00333	0.1	5.23077	0.00516	0.1	5.23077	0.00174	0.1	5.23077	0.00403
0.1	5.25874	0.00327	0.1	5.25874	0.00501	0.1	5.25874	0.00189	0.1	5.25874	0.00381
0.1	5.28671	0.00322	0.1	5.28671	0.00486	0.1	5.28671	0.00202	0.1	5.28671	0.00359
0.1	5.31469	0.00316	0.1	5.31469	0.00471	0.1	5.31469	0.00214	0.1	5.31469	0.00339
0.1	5.34266	0.00311	0.1	5.34266	0.00455	0.1	5.34266	0.00224	0.1	5.34266	0.00318
0.1	5.37063	0.00306	0.1	5.37063	0.0044	0.1	5.37063	0.00232	0.1	5.37063	0.00299
0.1	5.3986	0.00301	0.1	5.3986	0.00424	0.1	5.3986	0.0024	0.1	5.3986	0.0028
0.1	5.42657	0.00295	0.1	5.42657	0.00409	0.1	5.42657	0.00246	0.1	5.42657	0.00261
0.1	5.45455	0.0029	0.1	5.45455	0.00393	0.1	5.45455	0.0025	0.1	5.45455	0.00243
0.1	5.48252	0.00285	0.1	5.48252	0.00378	0.1	5.48252	0.00254	0.1	5.48252	0.00226
0.1	5.51049	0.0028	0.1	5.51049	0.00363	0.1	5.51049	0.00256	0.1	5.51049	0.00209
0.1	5.53846	0.00275	0.1	5.53846	0.00348	0.1	5.53846	0.00257	0.1	5.53846	0.00193
0.1	5.56643	0.00269	0.1	5.56643	0.00333	0.1	5.56643	0.00258	0.1	5.56643	0.00177
0.1	5.59441	0.00264	0.1	5.59441	0.00318	0.1	5.59441	0.00257	0.1	5.59441	0.00162
0.1	5.62238	0.00259	0.1	5.62238	0.00303	0.1	5.62238	0.00256	0.1	5.62238	0.00147
0.1	5.65035	0.00254	0.1	5.65035	0.00289	0.1	5.65035	0.00254	0.1	5.65035	0.00133
0.1	5.67832	0.00248	0.1	5.67832	0.00275	0.1	5.67832	0.00251	0.1	5.67832	0.00119
0.1	5.70629	0.00243	0.1	5.70629	0.00262	0.1	5.70629	0.00248	0.1	5.70629	0.00106
0.1	5.73427	0.00238	0.1	5.73427	0.00248	0.1	5.73427	0.00244	0.1	5.73427	0.000935228
0.1	5.76224	0.00232	0.1	5.76224	0.00235	0.1	5.76224	0.0024	0.1	5.76224	0.000816724
0.1	5.79021	0.00227	0.1	5.79021	0.00222	0.1	5.79021	0.00235	0.1	5.79021	0.000705406
0.1	5.81818	0.00221	0.1	5.81818	0.0021	0.1	5.81818	0.00229	0.1	5.81818	0.000602472
0.1	5.84615	0.00216	0.1	5.84615	0.00198	0.1	5.84615	0.00223	0.1	5.84615	0.000509848
0.1	5.87413	0.0021	0.1	5.87413	0.00187	0.1	5.87413	0.00217	0.1	5.87413	0.000430608
0.1	5.9021	0.00205	0.1	5.9021	0.00175	0.1	5.9021	0.00211	0.1	5.9021	0.000369387
0.1	5.93007	0.00199	0.1	5.93007	0.00165	0.1	5.93007	0.00204	0.1	5.93007	0.000331936
0.1	5.95804	0.00194	0.1	5.95804	0.00154	0.1	5.95804	0.00198	0.1	5.95804	0.000322366
0.1	5.98601	0.00188	0.1	5.98601	0.00144	0.1	5.98601	0.00191	0.1	5.98601	0.000339242
0.1	6.01399	0.00183	0.1	6.01399	0.00135	0.1	6.01399	0.00184	0.1	6.01399	0.00037581
0.1	6.04196	0.00177	0.1	6.04196	0.00126	0.1	6.04196	0.00176	0.1	6.04196	0.000424327
0.1	6.06993	0.00172	0.1	6.06993	0.00117	0.1	6.06993	0.00169	0.1	6.06993	0.000478935
0.1	6.0979	0.00167	0.1	6.0979	0.00109	0.1	6.0979	0.00162	0.1	6.0979	0.000535893
0.1	6.12587	0.00161	0.1	6.12587	0.00101	0.1	6.12587	0.00154	0.1	6.12587	0.000592944
0.1	6.15385	0.00156	0.1	6.15385	0.00093393	0.1	6.15385	0.00147	0.1	6.15385	0.000648729
0.1	6.18182	0.00151	0.1	6.18182	0.000864064	0.1	6.18182	0.0014	0.1	6.18182	0.000702423
0.1	6.20979	0.00145	0.1	6.20979	0.000798519	0.1	6.20979	0.00132	0.1	6.20979	0.000753521
0.1	6.23776	0.0014	0.1	6.23776	0.000737305	0.1	6.23776	0.00125	0.1	6.23776	0.000801719
0.1	6.26573	0.00135	0.1	6.26573	0.000680432	0.1	6.26573	0.00118	0.1	6.26573	0.000846839
0.1	6.29371	0.0013	0.1	6.29371	0.000627908	0.1	6.29371	0.00111	0.1	6.29371	0.000888789
0.1	6.32168	0.00125	0.1	6.32168	0.000579738	0.1	6.32168	0.00104	0.1	6.32168	0.000927538
0.1	6.34965	0.0012	0.1	6.34965	0.000535919	0.1	6.34965	0.000978024	0.1	6.34965	0.000963097
0.1	6.37762	0.00116	0.1	6.37762	0.000496439	0.1	6.37762	0.000913498	0.1	6.37762	0.000995506
0.1	6.40559	0.00111	0.1	6.40559	0.000461267	0.1	6.40559	0.000850959	0.1	6.40559	0.00102
0.1	6.43357	0.00106	0.1	6.43357	0.000430342	0.1	6.43357	0.000790585	0.1	6.43357	0.00105
0.1	6.46154	0.00102	0.1	6.46154	0.000403568	0.1	6.46154	0.000732557	0.1	6.46154	0.00107
0.1	6.48951	0.000977478	0.1	6.48951	0.000380796	0.1	6.48951	0.000677065	0.1	6.48951	0.0011
0.1	6.51748	0.00093549	0.1	6.51748	0.000361821	0.1	6.51748	0.000624307	0.1	6.51748	0.00111
0.1	6.54546	0.000894666	0.1	6.54546	0.000346373	0.1	6.54546	0.000574498	0.1	6.54546	0.00113
0.1	6.57343	0.000855031	0.1	6.57343	0.000334129	0.1	6.57343	0.000527875	0.1	6.57343	0.00114
0.1	6.6014	0.000816605	0.1	6.6014	0.000324717	0.1	6.6014	0.000484698	0.1	6.6014	0.00115
0.1	6.62937	0.000779406	0.1	6.62937	0.000317736	0.1	6.62937	0.000445256	0.1	6.62937	0.00116
0.1	6.65734	0.00074345	0.1	6.65734	0.000312778	0.1	6.65734	0.000409861	0.1	6.65734	0.00117
0.1	6.68532	0.000708746	0.1	6.68532	0.000309446	0.1	6.68532	0.000378839	0.1	6.68532	0.00117
0.1	6.71329	0.000675302	0.1	6.71329	0.000307373	0.1	6.71329	0.000352499	0.1	6.71329	0.00118
0.1	6.74126	0.000643122	0.1	6.74126	0.000306231	0.1	6.74126	0.000331097	0.1	6.74126	0.00118
0.1	6.76923	0.000612209	0.1	6.76923	0.000305735	0.1	6.76923	0.000314775	0.1	6.76923	0.00118
0.1	6.7972	0.00058256	0.1	6.7972	0.000305651	0.1	6.7972	0.000303503	0.1	6.7972	0.00118
0.1	6.82518	0.000554171	0.1	6.82518	0.000305785	0.1	6.82518	0.00029704	0.1	6.82518	0.00117
0.1	6.85315	0.000527033	0.1	6.85315	0.000305985	0.1	6.85315	0.000294937	0.1	6.85315	0.00117
0.1	6.88112	0.000501138	0.1	6.88112	0.000306136	0.1	6.88112	0.000296582	0.1	6.88112	0.00117
0.1	6.90909	0.00047647	0.1	6.90909	0.000306152	0.1	6.90909	0.000301276	0.1	6.90909	0.00116
0.1	6.93706	0.000453015	0.1	6.93706	0.00030597	0.1	6.93706	0.000308312	0.1	6.93706	0.00115
0.1	6.96504	0.000430753	0.1	6.96504	0.000305551	0.1	6.96504	0.000317033	0.1	6.96504	0.00115
0.1	6.99301	0.000409663	0.1	6.99301	0.000304871	0.1	6.99301	0.00032687	0.1	6.99301	0.00114
0.1	7.02098	0.000389722	0.1	7.02098	0.000303919	0.1	7.02098	0.000337347	0.1	7.02098	0.00113
0.1	7.04895	0.000370903	0.1	7.04895	0.000302694	0.1	7.04895	0.000348085	0.1	7.04895	0.00113
0.1	7.07692	0.000353177	0.1	7.07692	0.000301204	0.1	7.07692	0.000358787	0.1	7.07692	0.00112
0.1	7.1049	0.000336513	0.1	7.1049	0.000299461	0.1	7.1049	0.000369229	0.1	7.1049	0.00111
0.1	7.13287	0.000320877	0.1	7.13287	0.000297483	0.1	7.13287	0.00037924	0.1	7.13287	0.0011
0.1	7.16084	0.000306232	0.1	7.16084	0.000295288	0.1	7.16084	0.000388699	0.1	7.16084	0.00109
0.1	7.18881	0.000292541	0.1	7.18881	0.000292898	0.1	7.18881	0.000397519	0.1	7.18881	0.00108
0.1	7.21678	0.000279763	0.1	7.21678	0.000290336	0.1	7.21678	0.000405641	0.1	7.21678	0.00108
0.1	7.24476	0.000267855	0.1	7.24476	0.000287623	0.1	7.24476	0.00041303	0.1	7.24476	0.00107
0.1	7.27273	0.000256775	0.1	7.27273	0.000284782	0.1	7.27273	0.000419667	0.1	7.27273	0.00106
0.1	7.3007	0.000246477	0.1	7.3007	0.000281832	0.1	7.3007	0.000425549	0.1	7.3007	0.00105
0.1	7.32867	0.000236915	0.1	7.32867	0.000278792	0.1	7.32867	0.00043068	0.1	7.32867	0.00104
0.1	7.35664	0.000228042	0.1	7.35664	0.000275682	0.1	7.35664	0.000435074	0.1	7.35664	0.00104
0.1	7.38462	0.00021981	0.1	7.38462	0.000272516	0.1	7.38462	0.000438752	0.1	7.38462	0.00103
0.1	7.41259	0.000212173	0.1	7.41259	0.00026931	0.1	7.41259	0.000441738	0.1	7.41259	0.00102
0.1	7.44056	0.000205085	0.1	7.44056	0.000266075	0.1	7.44056	0.000444058	0.1	7.44056	0.00102
0.1	7.46853	0.0001985	0.1	7.46853	0.000262823	0.1	7.46853	0.000445745	0.1	7.46853	0.00101
0.1	7.4965	0.000192374	0.1	7.4965	0.000259562	0.1	7.4965	0.000446829	0.1	7.4965	0.001
0.1	7.52448	0.000186666	0.1	7.52448	0.000256298	0.1	7.52448	0.000447343	0.1	7.52448	0.000995515
0.1	7.55245	0.000181334	0.1	7.55245	0.000253038	0.1	7.55245	0.00044732	0.1	7.55245	0.000989114
0.1	7.58042	0.000176343	0.1	7.58042	0.000249785	0.1	7.58042	0.000446794	0.1	7.58042	0.000982839
0.1	7.60839	0.000171655	0.1	7.60839	0.000246542	0.1	7.60839	0.000445797	0.1	7.60839	0.000976676
0.1	7.63636	0.00016724	0.1	7.63636	0.000243309	0.1	7.63636	0.000444361	0.1	7.63636	0.000970609
0.1	7.66434	0.000163068	0.1	7.66434	0.000240086	0.1	7.66434	0.000442518	0.1	7.66434	0.000964619
0.1	7.69231	0.000159112	0.1	7.69231	0.000236872	0.1	7.69231	0.000440297	0.1	7.69231	0.000958691
0.1	7.72028	0.000155349	0.1	7.72028	0.000233666	0.1	7.72028	0.00043773	0.1	7.72028	0.000952808
0.1	7.74825	0.000151757	0.1	7.74825	0.000230465	0.1	7.74825	0.000434842	0.1	7.74825	0.000946954
0.1	7.77622	0.000148318	0.1	7.77622	0.000227265	0.1	7.77622	0.000431662	0.1	7.77622	0.000941112
0.1	7.8042	0.000145017	0.1	7.8042	0.000224063	0.1	7.8042	0.000428214	0.1	7.8042	0.000935269
0.1	7.83217	0.00014184	0.1	7.83217	0.000220856	0.1	7.83217	0.000424524	0.1	7.83217	0.00092941
0.1	7.86014	0.000138777	0.1	7.86014	0.000217639	0.1	7.86014	0.000420613	0.1	7.86014	0.000923523
0.1	7.88811	0.000135817	0.1	7.88811	0.000214408	0.1	7.88811	0.000416505	0.1	7.88811	0.000917598
0.1	7.91608	0.000132954	0.1	7.91608	0.00021116	0.1	7.91608	0.000412218	0.1	7.91608	0.000911624
0.1	7.94406	0.000130182	0.1	7.94406	0.00020789	0.1	7.94406	0.000407773	0.1	7.94406	0.000905593
0.1	7.97203	0.000127496	0.1	7.97203	0.000204596	0.1	7.97203	0.000403188	0.1	7.97203	0.000899498
0.1	8	0.000124895	0.1	8	0.000201275	0.1	8	0.000398478	0.1	8	0.000893333
0.15	0	0.00432	0.15	0	0.000351754	0.15	0	0.03558	0.15	0	0.0357
0.15	0.02797	0.0102	0.15	0.02797	0.00121	0.15	0.02797	0.08397	0.15	0.02797	0.08413
0.15	0.05594	0.01435	0.15	0.05594	0.00262	0.15	0.05594	0.11776	0.15	0.05594	0.11752
0.15	0.08392	0.01757	0.15	0.08392	0.00406	0.15	0.08392	0.14179	0.15	0.08392	0.14063
0.15	0.11189	0.02049	0.15	0.11189	0.00518	0.15	0.11189	0.15927	0.15	0.11189	0.15671
0.15	0.13986	0.0232	0.15	0.13986	0.00582	0.15	0.13986	0.17143	0.15	0.13986	0.16726
0.15	0.16783	0.02551	0.15	0.16783	0.00615	0.15	0.16783	0.17954	0.15	0.16783	0.17396
0.15	0.1958	0.02707	0.15	0.1958	0.00668	0.15	0.1958	0.18511	0.15	0.1958	0.17872
0.15	0.22378	0.02764	0.15	0.22378	0.00787	0.15	0.22378	0.18942	0.15	0.22378	0.18293
0.15	0.25175	0.02734	0.15	0.25175	0.00956	0.15	0.25175	0.19282	0.15	0.25175	0.18665
0.15	0.27972	0.02666	0.15	0.27972	0.01111	0.15	0.27972	0.19459	0.15	0.27972	0.18858
0.15	0.30769	0.02627	0.15	0.30769	0.01186	0.15	0.30769	0.1935	0.15	0.30769	0.187
0.15	0.33566	0.02663	0.15	0.33566	0.01145	0.15	0.33566	0.18878	0.15	0.33566	0.18107
0.15	0.36364	0.02756	0.15	0.36364	0.01027	0.15	0.36364	0.18083	0.15	0.36364	0.17152
0.15	0.39161	0.02845	0.15	0.39161	0.01019	0.15	0.39161	0.17122	0.15	0.39161	0.16054
0.15	0.41958	0.02869	0.15	0.41958	0.0136	0.15	0.41958	0.16189	0.15	0.41958	0.15065
0.15	0.44755	0.02798	0.15	0.44755	0.01997	0.15	0.44755	0.15383	0.15	0.44755	0.14299
0.15	0.47552	0.02641	0.15	0.47552	0.02748	0.15	0.47552	0.14615	0.15	0.47552	0.13656
0.15	0.5035	0.0243	0.15	0.5035	0.03482	0.15	0.5035	0.1367	0.15	0.5035	0.12954
0.15	0.53147	0.02216	0.15	0.53147	0.04111	0.15	0.53147	0.12373	0.15	0.53147	0.12166
0.15	0.55944	0.02095	0.15	0.55944	0.04589	0.15	0.55944	0.1075	0.15	0.55944	0.11588
0.15	0.58741	0.02248	0.15	0.58741	0.04922	0.15	0.58741	0.09131	0.15	0.58741	0.11718
0.15	0.61539	0.02855	0.15	0.61539	0.05165	0.15	0.61539	0.08088	0.15	0.61539	0.12753
0.15	0.64336	0.03913	0.15	0.64336	0.05425	0.15	0.64336	0.07967	0.15	0.64336	0.14275
0.15	0.67133	0.05282	0.15	0.67133	0.05847	0.15	0.67133	0.08327	0.15	0.67133	0.15583
0.15	0.6993	0.06789	0.15	0.6993	0.06595	0.15	0.6993	0.08309	0.15	0.6993	0.16126
0.15	0.72727	0.08254	0.15	0.72727	0.07828	0.15	0.72727	0.07249	0.15	0.72727	0.15718
0.15	0.75525	0.09499	0.15	0.75525	0.09679	0.15	0.75525	0.04854	0.15	0.75525	0.14693
0.15	0.78322	0.10368	0.15	0.78322	0.12232	0.15	0.78322	0.01794	0.15	0.78322	0.14036
0.15	0.81119	0.1075	0.15	0.81119	0.1551	0.15	0.81119	0.04968	0.15	0.81119	0.1504
0.15	0.83916	0.10595	0.15	0.83916	0.19468	0.15	0.83916	0.1097	0.15	0.83916	0.18076
0.15	0.86713	0.09926	0.15	0.86713	0.24006	0.15	0.86713	0.17544	0.15	0.86713	0.22283
0.15	0.89511	0.08842	0.15	0.89511	0.28978	0.15	0.89511	0.24108	0.15	0.89511	0.26597
0.15	0.92308	0.0752	0.15	0.92308	0.3422	0.15	0.92308	0.3021	0.15	0.92308	0.30292
0.15	0.95105	0.06222	0.15	0.95105	0.39578	0.15	0.95105	0.35526	0.15	0.95105	0.33039
0.15	0.97902	0.05283	0.15	0.97902	0.44929	0.15	0.97902	0.39903	0.15	0.97902	0.34892
0.15	1.00699	0.04993	0.15	1.00699	0.50207	0.15	1.00699	0.43368	0.15	1.00699	0.36249
0.15	1.03497	0.05338	0.15	1.03497	0.55399	0.15	1.03497	0.46111	0.15	1.03497	0.37745
0.15	1.06294	0.06028	0.15	1.06294	0.6054	0.15	1.06294	0.48422	0.15	1.06294	0.40017
0.15	1.09091	0.0682	0.15	1.09091	0.65681	0.15	1.09091	0.50606	0.15	1.09091	0.43416
0.15	1.11888	0.0763	0.15	1.11888	0.70858	0.15	1.11888	0.52891	0.15	1.11888	0.47865
0.15	1.14685	0.085	0.15	1.14685	0.76054	0.15	1.14685	0.55358	0.15	1.14685	0.52959
0.15	1.17483	0.09525	0.15	1.17483	0.81185	0.15	1.17483	0.57939	0.15	1.17483	0.58175
0.15	1.2028	0.10801	0.15	1.2028	0.86098	0.15	1.2028	0.60457	0.15	1.2028	0.63037
0.15	1.23077	0.12388	0.15	1.23077	0.90592	0.15	1.23077	0.62688	0.15	1.23077	0.67186
0.15	1.25874	0.14305	0.15	1.25874	0.94446	0.15	1.25874	0.64418	0.15	1.25874	0.70398
0.15	1.28671	0.1654	0.15	1.28671	0.97449	0.15	1.28671	0.65481	0.15	1.28671	0.72566
0.15	1.31469	0.19062	0.15	1.31469	0.9943	0.15	1.31469	0.65768	0.15	1.31469	0.7367
0.15	1.34266	0.2183	0.15	1.34266	1.00272	0.15	1.34266	0.65234	0.15	1.34266	0.73759
0.15	1.37063	0.24797	0.15	1.37063	0.99925	0.15	1.37063	0.63887	0.15	1.37063	0.72919
0.15	1.3986	0.27909	0.15	1.3986	0.98403	0.15	1.3986	0.6178	0.15	1.3986	0.71259
0.15	1.42657	0.31104	0.15	1.42657	0.95783	0.15	1.42657	0.59	0.15	1.42657	0.68904
0.15	1.45455	0.34315	0.15	1.45455	0.9219	0.15	1.45455	0.5566	0.15	1.45455	0.65978
0.15	1.48252	0.37472	0.15	1.48252	0.87785	0.15	1.48252	0.51889	0.15	1.48252	0.62611
0.15	1.51049	0.40505	0.15	1.51049	0.82755	0.15	1.51049	0.47824	0.15	1.51049	0.58928
0.15	1.53846	0.4335	0.15	1.53846	0.77292	0.15	1.53846	0.43605	0.15	1.53846	0.55048
0.15	1.56643	0.4595	0.15	1.56643	0.71594	0.15	1.56643	0.39366	0.15	1.56643	0.51087
0.15	1.59441	0.4826	0.15	1.59441	0.65847	0.15	1.59441	0.35232	0.15	1.59441	0.47148
0.15	1.62238	0.50254	0.15	1.62238	0.60227	0.15	1.62238	0.31314	0.15	1.62238	0.43322
0.15	1.65035	0.51922	0.15	1.65035	0.54894	0.15	1.65035	0.27709	0.15	1.65035	0.39687
0.15	1.67832	0.53271	0.15	1.67832	0.49991	0.15	1.67832	0.24493	0.15	1.67832	0.36305
0.15	1.70629	0.54329	0.15	1.70629	0.45643	0.15	1.70629	0.21721	0.15	1.70629	0.33222
0.15	1.73427	0.55137	0.15	1.73427	0.41948	0.15	1.73427	0.19425	0.15	1.73427	0.30469
0.15	1.76224	0.55742	0.15	1.76224	0.38972	0.15	1.76224	0.17604	0.15	1.76224	0.28059
0.15	1.79021	0.56198	0.15	1.79021	0.36735	0.15	1.79021	0.16228	0.15	1.79021	0.25991
0.15	1.81818	0.56548	0.15	1.81818	0.35203	0.15	1.81818	0.15237	0.15	1.81818	0.24247
0.15	1.84615	0.56828	0.15	1.84615	0.34286	0.15	1.84615	0.14551	0.15	1.84615	0.22798
0.15	1.87413	0.57055	0.15	1.87413	0.33853	0.15	1.87413	0.14085	0.15	1.87413	0.21602
0.15	1.9021	0.57229	0.15	1.9021	0.33751	0.15	1.9021	0.1376	0.15	1.9021	0.20614
0.15	1.93007	0.57333	0.15	1.93007	0.33832	0.15	1.93007	0.13509	0.15	1.93007	0.19784
0.15	1.95804	0.57339	0.15	1.95804	0.33961	0.15	1.95804	0.13284	0.15	1.95804	0.19064
0.15	1.98601	0.57212	0.15	1.98601	0.34032	0.15	1.98601	0.13053	0.15	1.98601	0.18413
0.15	2.01399	0.56914	0.15	2.01399	0.33965	0.15	2.01399	0.12793	0.15	2.01399	0.17796
0.15	2.04196	0.56414	0.15	2.04196	0.33705	0.15	2.04196	0.12492	0.15	2.04196	0.17186
0.15	2.06993	0.55687	0.15	2.06993	0.33219	0.15	2.06993	0.12143	0.15	2.06993	0.16564
0.15	2.0979	0.54718	0.15	2.0979	0.32493	0.15	2.0979	0.11744	0.15	2.0979	0.15919
0.15	2.12587	0.53503	0.15	2.12587	0.3153	0.15	2.12587	0.11297	0.15	2.12587	0.15245
0.15	2.15385	0.5205	0.15	2.15385	0.30342	0.15	2.15385	0.10803	0.15	2.15385	0.14541
0.15	2.18182	0.50373	0.15	2.18182	0.28951	0.15	2.18182	0.10268	0.15	2.18182	0.13812
0.15	2.20979	0.48499	0.15	2.20979	0.27385	0.15	2.20979	0.09698	0.15	2.20979	0.13063
0.15	2.23776	0.46455	0.15	2.23776	0.25678	0.15	2.23776	0.09101	0.15	2.23776	0.12301
0.15	2.26573	0.44275	0.15	2.26573	0.23864	0.15	2.26573	0.08484	0.15	2.26573	0.11535
0.15	2.29371	0.41996	0.15	2.29371	0.21979	0.15	2.29371	0.07857	0.15	2.29371	0.10772
0.15	2.32168	0.39653	0.15	2.32168	0.20057	0.15	2.32168	0.07229	0.15	2.32168	0.10022
0.15	2.34965	0.3728	0.15	2.34965	0.18132	0.15	2.34965	0.06608	0.15	2.34965	0.0929
0.15	2.37762	0.34911	0.15	2.37762	0.16235	0.15	2.37762	0.06001	0.15	2.37762	0.08584
0.15	2.40559	0.32574	0.15	2.40559	0.14393	0.15	2.40559	0.05416	0.15	2.40559	0.0791
0.15	2.43357	0.30296	0.15	2.43357	0.1263	0.15	2.43357	0.04858	0.15	2.43357	0.07271
0.15	2.46154	0.28098	0.15	2.46154	0.10969	0.15	2.46154	0.04332	0.15	2.46154	0.06671
0.15	2.48951	0.25997	0.15	2.48951	0.09429	0.15	2.48951	0.0384	0.15	2.48951	0.06112
0.15	2.51748	0.24007	0.15	2.51748	0.08026	0.15	2.51748	0.03384	0.15	2.51748	0.05595
0.15	2.54546	0.22137	0.15	2.54546	0.06774	0.15	2.54546	0.02965	0.15	2.54546	0.05121
0.15	2.57343	0.20392	0.15	2.57343	0.05688	0.15	2.57343	0.02582	0.15	2.57343	0.04688
0.15	2.6014	0.18772	0.15	2.6014	0.04782	0.15	2.6014	0.02232	0.15	2.6014	0.04296
0.15	2.62937	0.17278	0.15	2.62937	0.04066	0.15	2.62937	0.01916	0.15	2.62937	0.03941
0.15	2.65734	0.15905	0.15	2.65734	0.03547	0.15	2.65734	0.01629	0.15	2.65734	0.03623
0.15	2.68532	0.14646	0.15	2.68532	0.03217	0.15	2.68532	0.01371	0.15	2.68532	0.03337
0.15	2.71329	0.13496	0.15	2.71329	0.03047	0.15	2.71329	0.01138	0.15	2.71329	0.03079
0.15	2.74126	0.12444	0.15	2.74126	0.02992	0.15	2.74126	0.0093	0.15	2.74126	0.02847
0.15	2.76923	0.11484	0.15	2.76923	0.03005	0.15	2.76923	0.00744	0.15	2.76923	0.02635
0.15	2.7972	0.10606	0.15	2.7972	0.03045	0.15	2.7972	0.0058	0.15	2.7972	0.0244
0.15	2.82518	0.09803	0.15	2.82518	0.03088	0.15	2.82518	0.00437	0.15	2.82518	0.02258
0.15	2.85315	0.09067	0.15	2.85315	0.03115	0.15	2.85315	0.00315	0.15	2.85315	0.02085
0.15	2.88112	0.08391	0.15	2.88112	0.0312	0.15	2.88112	0.00216	0.15	2.88112	0.01918
0.15	2.90909	0.0777	0.15	2.90909	0.03099	0.15	2.90909	0.00145	0.15	2.90909	0.01754
0.15	2.93706	0.072	0.15	2.93706	0.03053	0.15	2.93706	0.0011	0.15	2.93706	0.01592
0.15	2.96504	0.06675	0.15	2.96504	0.02985	0.15	2.96504	0.0011	0.15	2.96504	0.0143
0.15	2.99301	0.06193	0.15	2.99301	0.02896	0.15	2.99301	0.00126	0.15	2.99301	0.01267
0.15	3.02098	0.0575	0.15	3.02098	0.02792	0.15	3.02098	0.00138	0.15	3.02098	0.01101
0.15	3.04895	0.05344	0.15	3.04895	0.02675	0.15	3.04895	0.00143	0.15	3.04895	0.00934
0.15	3.07692	0.04972	0.15	3.07692	0.02548	0.15	3.07692	0.00139	0.15	3.07692	0.00765
0.15	3.1049	0.04631	0.15	3.1049	0.02416	0.15	3.1049	0.00131	0.15	3.1049	0.00596
0.15	3.13287	0.0432	0.15	3.13287	0.0228	0.15	3.13287	0.00127	0.15	3.13287	0.00425
0.15	3.16084	0.04036	0.15	3.16084	0.02143	0.15	3.16084	0.00138	0.15	3.16084	0.00256
0.15	3.18881	0.03777	0.15	3.18881	0.02007	0.15	3.18881	0.00172	0.15	3.18881	0.000880479
0.15	3.21678	0.0354	0.15	3.21678	0.01873	0.15	3.21678	0.00227	0.15	3.21678	0.000772385
0.15	3.24476	0.03324	0.15	3.24476	0.01743	0.15	3.24476	0.00296	0.15	3.24476	0.00239
0.15	3.27273	0.03125	0.15	3.27273	0.01618	0.15	3.27273	0.00376	0.15	3.27273	0.00396
0.15	3.3007	0.02941	0.15	3.3007	0.01498	0.15	3.3007	0.00464	0.15	3.3007	0.00547
0.15	3.32867	0.0277	0.15	3.32867	0.01383	0.15	3.32867	0.00558	0.15	3.32867	0.00692
0.15	3.35664	0.0261	0.15	3.35664	0.01275	0.15	3.35664	0.00655	0.15	3.35664	0.0083
0.15	3.38462	0.02459	0.15	3.38462	0.01173	0.15	3.38462	0.00754	0.15	3.38462	0.00961
0.15	3.41259	0.02316	0.15	3.41259	0.01077	0.15	3.41259	0.00854	0.15	3.41259	0.01083
0.15	3.44056	0.02178	0.15	3.44056	0.00989	0.15	3.44056	0.00954	0.15	3.44056	0.01197
0.15	3.46853	0.02045	0.15	3.46853	0.00908	0.15	3.46853	0.01053	0.15	3.46853	0.01302
0.15	3.4965	0.01916	0.15	3.4965	0.00835	0.15	3.4965	0.01149	0.15	3.4965	0.01399
0.15	3.52448	0.0179	0.15	3.52448	0.0077	0.15	3.52448	0.01242	0.15	3.52448	0.01486
0.15	3.55245	0.01666	0.15	3.55245	0.00713	0.15	3.55245	0.01331	0.15	3.55245	0.01566
0.15	3.58042	0.01544	0.15	3.58042	0.00666	0.15	3.58042	0.01416	0.15	3.58042	0.01636
0.15	3.60839	0.01424	0.15	3.60839	0.00628	0.15	3.60839	0.01495	0.15	3.60839	0.01698
0.15	3.63636	0.01306	0.15	3.63636	0.006	0.15	3.63636	0.01568	0.15	3.63636	0.01753
0.15	3.66434	0.0119	0.15	3.66434	0.0058	0.15	3.66434	0.01636	0.15	3.66434	0.01799
0.15	3.69231	0.01077	0.15	3.69231	0.00568	0.15	3.69231	0.01697	0.15	3.69231	0.01838
0.15	3.72028	0.00967	0.15	3.72028	0.00563	0.15	3.72028	0.01751	0.15	3.72028	0.01871
0.15	3.74825	0.00859	0.15	3.74825	0.00563	0.15	3.74825	0.01799	0.15	3.74825	0.01896
0.15	3.77622	0.00755	0.15	3.77622	0.00568	0.15	3.77622	0.01839	0.15	3.77622	0.01916
0.15	3.8042	0.00656	0.15	3.8042	0.00575	0.15	3.8042	0.01873	0.15	3.8042	0.0193
0.15	3.83217	0.00561	0.15	3.83217	0.00585	0.15	3.83217	0.01899	0.15	3.83217	0.01938
0.15	3.86014	0.00473	0.15	3.86014	0.00595	0.15	3.86014	0.01918	0.15	3.86014	0.01942
0.15	3.88811	0.00391	0.15	3.88811	0.00606	0.15	3.88811	0.01931	0.15	3.88811	0.01941
0.15	3.91608	0.00318	0.15	3.91608	0.00616	0.15	3.91608	0.01937	0.15	3.91608	0.01935
0.15	3.94406	0.00257	0.15	3.94406	0.00626	0.15	3.94406	0.01936	0.15	3.94406	0.01926
0.15	3.97203	0.00212	0.15	3.97203	0.00635	0.15	3.97203	0.01929	0.15	3.97203	0.01913
0.15	4	0.0019	0.15	4	0.00643	0.15	4	0.01915	0.15	4	0.01897
0.15	4.02797	0.00192	0.15	4.02797	0.00651	0.15	4.02797	0.01896	0.15	4.02797	0.01878
0.15	4.05594	0.00213	0.15	4.05594	0.00658	0.15	4.05594	0.01871	0.15	4.05594	0.01857
0.15	4.08392	0.00245	0.15	4.08392	0.00664	0.15	4.08392	0.01841	0.15	4.08392	0.01833
0.15	4.11189	0.0028	0.15	4.11189	0.00669	0.15	4.11189	0.01806	0.15	4.11189	0.01806
0.15	4.13986	0.00315	0.15	4.13986	0.00674	0.15	4.13986	0.01766	0.15	4.13986	0.01778
0.15	4.16783	0.00349	0.15	4.16783	0.00679	0.15	4.16783	0.01722	0.15	4.16783	0.01748
0.15	4.1958	0.00381	0.15	4.1958	0.00683	0.15	4.1958	0.01674	0.15	4.1958	0.01717
0.15	4.22378	0.00409	0.15	4.22378	0.00688	0.15	4.22378	0.01623	0.15	4.22378	0.01684
0.15	4.25175	0.00434	0.15	4.25175	0.00692	0.15	4.25175	0.01568	0.15	4.25175	0.01649
0.15	4.27972	0.00456	0.15	4.27972	0.00696	0.15	4.27972	0.01511	0.15	4.27972	0.01614
0.15	4.30769	0.00474	0.15	4.30769	0.00701	0.15	4.30769	0.01451	0.15	4.30769	0.01578
0.15	4.33566	0.0049	0.15	4.33566	0.00705	0.15	4.33566	0.0139	0.15	4.33566	0.01541
0.15	4.36364	0.00502	0.15	4.36364	0.00709	0.15	4.36364	0.01326	0.15	4.36364	0.01503
0.15	4.39161	0.00512	0.15	4.39161	0.00713	0.15	4.39161	0.01262	0.15	4.39161	0.01465
0.15	4.41958	0.0052	0.15	4.41958	0.00717	0.15	4.41958	0.01196	0.15	4.41958	0.01426
0.15	4.44755	0.00525	0.15	4.44755	0.00721	0.15	4.44755	0.0113	0.15	4.44755	0.01387
0.15	4.47552	0.00528	0.15	4.47552	0.00724	0.15	4.47552	0.01064	0.15	4.47552	0.01347
0.15	4.5035	0.00529	0.15	4.5035	0.00727	0.15	4.5035	0.00997	0.15	4.5035	0.01308
0.15	4.53147	0.00528	0.15	4.53147	0.0073	0.15	4.53147	0.00931	0.15	4.53147	0.01268
0.15	4.55944	0.00526	0.15	4.55944	0.00732	0.15	4.55944	0.00865	0.15	4.55944	0.01229
0.15	4.58741	0.00523	0.15	4.58741	0.00734	0.15	4.58741	0.008	0.15	4.58741	0.01189
0.15	4.61539	0.00519	0.15	4.61539	0.00735	0.15	4.61539	0.00737	0.15	4.61539	0.0115
0.15	4.64336	0.00513	0.15	4.64336	0.00735	0.15	4.64336	0.00674	0.15	4.64336	0.01111
0.15	4.67133	0.00507	0.15	4.67133	0.00735	0.15	4.67133	0.00613	0.15	4.67133	0.01072
0.15	4.6993	0.005	0.15	4.6993	0.00734	0.15	4.6993	0.00553	0.15	4.6993	0.01034
0.15	4.72727	0.00493	0.15	4.72727	0.00732	0.15	4.72727	0.00496	0.15	4.72727	0.00996
0.15	4.75525	0.00486	0.15	4.75525	0.00729	0.15	4.75525	0.0044	0.15	4.75525	0.00959
0.15	4.78322	0.00478	0.15	4.78322	0.00725	0.15	4.78322	0.00386	0.15	4.78322	0.00922
0.15	4.81119	0.00469	0.15	4.81119	0.00721	0.15	4.81119	0.00334	0.15	4.81119	0.00886
0.15	4.83916	0.00461	0.15	4.83916	0.00715	0.15	4.83916	0.00285	0.15	4.83916	0.0085
0.15	4.86713	0.00453	0.15	4.86713	0.00709	0.15	4.86713	0.00238	0.15	4.86713	0.00815
0.15	4.89511	0.00445	0.15	4.89511	0.00702	0.15	4.89511	0.00194	0.15	4.89511	0.00781
0.15	4.92308	0.00437	0.15	4.92308	0.00694	0.15	4.92308	0.00153	0.15	4.92308	0.00747
0.15	4.95105	0.00429	0.15	4.95105	0.00685	0.15	4.95105	0.00115	0.15	4.95105	0.00715
0.15	4.97902	0.00421	0.15	4.97902	0.00675	0.15	4.97902	0.000827807	0.15	4.97902	0.00683
0.15	5.00699	0.00413	0.15	5.00699	0.00665	0.15	5.00699	0.000587747	0.15	5.00699	0.00652
0.15	5.03497	0.00405	0.15	5.03497	0.00653	0.15	5.03497	0.000513104	0.15	5.03497	0.00622
0.15	5.06294	0.00398	0.15	5.06294	0.00642	0.15	5.06294	0.000626001	0.15	5.06294	0.00592
0.15	5.09091	0.00391	0.15	5.09091	0.00629	0.15	5.09091	0.000829664	0.15	5.09091	0.00564
0.15	5.11888	0.00384	0.15	5.11888	0.00616	0.15	5.11888	0.00106	0.15	5.11888	0.00536
0.15	5.14685	0.00377	0.15	5.14685	0.00602	0.15	5.14685	0.00128	0.15	5.14685	0.00509
0.15	5.17483	0.00371	0.15	5.17483	0.00588	0.15	5.17483	0.00149	0.15	5.17483	0.00483
0.15	5.2028	0.00365	0.15	5.2028	0.00574	0.15	5.2028	0.00168	0.15	5.2028	0.00457
0.15	5.23077	0.00359	0.15	5.23077	0.00559	0.15	5.23077	0.00186	0.15	5.23077	0.00433
0.15	5.25874	0.00353	0.15	5.25874	0.00544	0.15	5.25874	0.00202	0.15	5.25874	0.00409
0.15	5.28671	0.00347	0.15	5.28671	0.00528	0.15	5.28671	0.00217	0.15	5.28671	0.00386
0.15	5.31469	0.00341	0.15	5.31469	0.00512	0.15	5.31469	0.0023	0.15	5.31469	0.00363
0.15	5.34266	0.00336	0.15	5.34266	0.00496	0.15	5.34266	0.00241	0.15	5.34266	0.00341
0.15	5.37063	0.0033	0.15	5.37063	0.0048	0.15	5.37063	0.00251	0.15	5.37063	0.0032
0.15	5.3986	0.00325	0.15	5.3986	0.00464	0.15	5.3986	0.00259	0.15	5.3986	0.003
0.15	5.42657	0.00319	0.15	5.42657	0.00448	0.15	5.42657	0.00266	0.15	5.42657	0.0028
0.15	5.45455	0.00314	0.15	5.45455	0.00431	0.15	5.45455	0.00271	0.15	5.45455	0.00261
0.15	5.48252	0.00309	0.15	5.48252	0.00415	0.15	5.48252	0.00275	0.15	5.48252	0.00242
0.15	5.51049	0.00303	0.15	5.51049	0.00399	0.15	5.51049	0.00278	0.15	5.51049	0.00224
0.15	5.53846	0.00298	0.15	5.53846	0.00383	0.15	5.53846	0.0028	0.15	5.53846	0.00206
0.15	5.56643	0.00293	0.15	5.56643	0.00367	0.15	5.56643	0.00281	0.15	5.56643	0.00189
0.15	5.59441	0.00287	0.15	5.59441	0.00352	0.15	5.59441	0.00281	0.15	5.59441	0.00173
0.15	5.62238	0.00282	0.15	5.62238	0.00336	0.15	5.62238	0.0028	0.15	5.62238	0.00157
0.15	5.65035	0.00276	0.15	5.65035	0.00321	0.15	5.65035	0.00278	0.15	5.65035	0.00142
0.15	5.67832	0.00271	0.15	5.67832	0.00306	0.15	5.67832	0.00276	0.15	5.67832	0.00127
0.15	5.70629	0.00265	0.15	5.70629	0.00292	0.15	5.70629	0.00273	0.15	5.70629	0.00112
0.15	5.73427	0.0026	0.15	5.73427	0.00278	0.15	5.73427	0.00269	0.15	5.73427	0.000984186
0.15	5.76224	0.00254	0.15	5.76224	0.00264	0.15	5.76224	0.00264	0.15	5.76224	0.000851465
0.15	5.79021	0.00248	0.15	5.79021	0.0025	0.15	5.79021	0.00259	0.15	5.79021	0.000724694
0.15	5.81818	0.00243	0.15	5.81818	0.00237	0.15	5.81818	0.00254	0.15	5.81818	0.000604485
0.15	5.84615	0.00237	0.15	5.84615	0.00224	0.15	5.84615	0.00248	0.15	5.84615	0.000491959
0.15	5.87413	0.00231	0.15	5.87413	0.00212	0.15	5.87413	0.00241	0.15	5.87413	0.00038931
0.15	5.9021	0.00225	0.15	5.9021	0.002	0.15	5.9021	0.00235	0.15	5.9021	0.000301123
0.15	5.93007	0.00219	0.15	5.93007	0.00188	0.15	5.93007	0.00228	0.15	5.93007	0.000236973
0.15	5.95804	0.00214	0.15	5.95804	0.00177	0.15	5.95804	0.00221	0.15	5.95804	0.000211987
0.15	5.98601	0.00208	0.15	5.98601	0.00166	0.15	5.98601	0.00213	0.15	5.98601	0.000232581
0.15	6.01399	0.00202	0.15	6.01399	0.00156	0.15	6.01399	0.00206	0.15	6.01399	0.00028432
0.15	6.04196	0.00196	0.15	6.04196	0.00146	0.15	6.04196	0.00198	0.15	6.04196	0.000350046
0.15	6.06993	0.0019	0.15	6.06993	0.00136	0.15	6.06993	0.00191	0.15	6.06993	0.000420344
0.15	6.0979	0.00185	0.15	6.0979	0.00127	0.15	6.0979	0.00183	0.15	6.0979	0.000490895
0.15	6.12587	0.00179	0.15	6.12587	0.00119	0.15	6.12587	0.00175	0.15	6.12587	0.000559666
0.15	6.15385	0.00173	0.15	6.15385	0.00111	0.15	6.15385	0.00167	0.15	6.15385	0.000625639
0.15	6.18182	0.00167	0.15	6.18182	0.00103	0.15	6.18182	0.00159	0.15	6.18182	0.000688281
0.15	6.20979	0.00162	0.15	6.20979	0.000959855	0.15	6.20979	0.00152	0.15	6.20979	0.000747306
0.15	6.23776	0.00156	0.15	6.23776	0.000892644	0.15	6.23776	0.00144	0.15	6.23776	0.000802573
0.15	6.26573	0.00151	0.15	6.26573	0.000829986	0.15	6.26573	0.00136	0.15	6.26573	0.000854023
0.15	6.29371	0.00145	0.15	6.29371	0.000771877	0.15	6.29371	0.00129	0.15	6.29371	0.000901656
0.15	6.32168	0.0014	0.15	6.32168	0.000718301	0.15	6.32168	0.00122	0.15	6.32168	0.000945507
0.15	6.34965	0.00135	0.15	6.34965	0.000669233	0.15	6.34965	0.00114	0.15	6.34965	0.00098564
0.15	6.37762	0.0013	0.15	6.37762	0.000624633	0.15	6.37762	0.00108	0.15	6.37762	0.00102
0.15	6.40559	0.00125	0.15	6.40559	0.00058444	0.15	6.40559	0.00101	0.15	6.40559	0.00106
0.15	6.43357	0.0012	0.15	6.43357	0.000548567	0.15	6.43357	0.000943343	0.15	6.43357	0.00108
0.15	6.46154	0.00115	0.15	6.46154	0.000516896	0.15	6.46154	0.000880936	0.15	6.46154	0.00111
0.15	6.48951	0.0011	0.15	6.48951	0.000489267	0.15	6.48951	0.000821253	0.15	6.48951	0.00113
0.15	6.51748	0.00106	0.15	6.51748	0.000465479	0.15	6.51748	0.000764505	0.15	6.51748	0.00115
0.15	6.54546	0.00101	0.15	6.54546	0.000445288	0.15	6.54546	0.000710912	0.15	6.54546	0.00117
0.15	6.57343	0.000971073	0.15	6.57343	0.000428405	0.15	6.57343	0.000660703	0.15	6.57343	0.00119
0.15	6.6014	0.000929178	0.15	6.6014	0.000414508	0.15	6.6014	0.000614118	0.15	6.6014	0.0012
0.15	6.62937	0.000888572	0.15	6.62937	0.000403248	0.15	6.62937	0.000571403	0.15	6.62937	0.00121
0.15	6.65734	0.000849271	0.15	6.65734	0.000394268	0.15	6.65734	0.000532805	0.15	6.65734	0.00121
0.15	6.68532	0.000811289	0.15	6.68532	0.00038721	0.15	6.68532	0.000498561	0.15	6.68532	0.00122
0.15	6.71329	0.000774636	0.15	6.71329	0.000381731	0.15	6.71329	0.000468877	0.15	6.71329	0.00122
0.15	6.74126	0.000739319	0.15	6.74126	0.000377516	0.15	6.74126	0.000443902	0.15	6.74126	0.00122
0.15	6.76923	0.000705341	0.15	6.76923	0.000374277	0.15	6.76923	0.0004237	0.15	6.76923	0.00122
0.15	6.7972	0.0006727	0.15	6.7972	0.000371764	0.15	6.7972	0.000408218	0.15	6.7972	0.00122
0.15	6.82518	0.000641392	0.15	6.82518	0.000369765	0.15	6.82518	0.000397267	0.15	6.82518	0.00122
0.15	6.85315	0.000611409	0.15	6.85315	0.000368101	0.15	6.85315	0.000390522	0.15	6.85315	0.00122
0.15	6.88112	0.000582742	0.15	6.88112	0.000366627	0.15	6.88112	0.000387539	0.15	6.88112	0.00121
0.15	6.90909	0.000555376	0.15	6.90909	0.000365227	0.15	6.90909	0.00038779	0.15	6.90909	0.0012
0.15	6.93706	0.000529293	0.15	6.93706	0.000363814	0.15	6.93706	0.000390709	0.15	6.93706	0.0012
0.15	6.96504	0.000504474	0.15	6.96504	0.000362319	0.15	6.96504	0.000395733	0.15	6.96504	0.00119
0.15	6.99301	0.000480897	0.15	6.99301	0.000360696	0.15	6.99301	0.000402334	0.15	6.99301	0.00118
0.15	7.02098	0.000458534	0.15	7.02098	0.00035891	0.15	7.02098	0.000410042	0.15	7.02098	0.00117
0.15	7.04895	0.000437357	0.15	7.04895	0.000356944	0.15	7.04895	0.000418449	0.15	7.04895	0.00117
0.15	7.07692	0.000417336	0.15	7.07692	0.000354787	0.15	7.07692	0.000427218	0.15	7.07692	0.00116
0.15	7.1049	0.000398436	0.15	7.1049	0.000352437	0.15	7.1049	0.000436071	0.15	7.1049	0.00115
0.15	7.13287	0.000380622	0.15	7.13287	0.000349898	0.15	7.13287	0.000444788	0.15	7.13287	0.00114
0.15	7.16084	0.000363854	0.15	7.16084	0.00034718	0.15	7.16084	0.000453198	0.15	7.16084	0.00113
0.15	7.18881	0.000348094	0.15	7.18881	0.000344295	0.15	7.18881	0.000461168	0.15	7.18881	0.00112
0.15	7.21678	0.000333297	0.15	7.21678	0.000341256	0.15	7.21678	0.000468601	0.15	7.21678	0.00111
0.15	7.24476	0.000319421	0.15	7.24476	0.00033808	0.15	7.24476	0.000475427	0.15	7.24476	0.0011
0.15	7.27273	0.00030642	0.15	7.27273	0.000334782	0.15	7.27273	0.000481597	0.15	7.27273	0.00109
0.15	7.3007	0.000294248	0.15	7.3007	0.000331379	0.15	7.3007	0.000487083	0.15	7.3007	0.00108
0.15	7.32867	0.000282858	0.15	7.32867	0.000327886	0.15	7.32867	0.000491869	0.15	7.32867	0.00107
0.15	7.35664	0.000272202	0.15	7.35664	0.000324318	0.15	7.35664	0.000495951	0.15	7.35664	0.00107
0.15	7.38462	0.000262234	0.15	7.38462	0.000320688	0.15	7.38462	0.000499337	0.15	7.38462	0.00106
0.15	7.41259	0.000252906	0.15	7.41259	0.000317009	0.15	7.41259	0.000502039	0.15	7.41259	0.00105
0.15	7.44056	0.000244172	0.15	7.44056	0.000313293	0.15	7.44056	0.000504077	0.15	7.44056	0.00104
0.15	7.46853	0.000235987	0.15	7.46853	0.000309547	0.15	7.46853	0.000505472	0.15	7.46853	0.00104
0.15	7.4965	0.000228307	0.15	7.4965	0.000305781	0.15	7.4965	0.000506252	0.15	7.4965	0.00103
0.15	7.52448	0.00022109	0.15	7.52448	0.000302001	0.15	7.52448	0.000506444	0.15	7.52448	0.00102
0.15	7.55245	0.000214296	0.15	7.55245	0.000298211	0.15	7.55245	0.00050608	0.15	7.55245	0.00102
0.15	7.58042	0.000207887	0.15	7.58042	0.000294417	0.15	7.58042	0.00050519	0.15	7.58042	0.00101
0.15	7.60839	0.000201829	0.15	7.60839	0.00029062	0.15	7.60839	0.000503806	0.15	7.60839	0.001
0.15	7.63636	0.000196088	0.15	7.63636	0.000286822	0.15	7.63636	0.000501958	0.15	7.63636	0.000998162
0.15	7.66434	0.000190634	0.15	7.66434	0.000283023	0.15	7.66434	0.000499679	0.15	7.66434	0.000992292
0.15	7.69231	0.000185441	0.15	7.69231	0.000279222	0.15	7.69231	0.000496999	0.15	7.69231	0.000986522
0.15	7.72028	0.000180483	0.15	7.72028	0.000275419	0.15	7.72028	0.000493947	0.15	7.72028	0.00098083
0.15	7.74825	0.000175739	0.15	7.74825	0.000271611	0.15	7.74825	0.000490553	0.15	7.74825	0.000975194
0.15	7.77622	0.000171189	0.15	7.77622	0.000267796	0.15	7.77622	0.000486844	0.15	7.77622	0.000969594
0.15	7.8042	0.000166816	0.15	7.8042	0.00026397	0.15	7.8042	0.000482846	0.15	7.8042	0.000964009
0.15	7.83217	0.000162606	0.15	7.83217	0.000260132	0.15	7.83217	0.000478586	0.15	7.83217	0.00095842
0.15	7.86014	0.000158547	0.15	7.86014	0.000256278	0.15	7.86014	0.000474088	0.15	7.86014	0.000952811
0.15	7.88811	0.000154628	0.15	7.88811	0.000252404	0.15	7.88811	0.000469373	0.15	7.88811	0.000947165
0.15	7.91608	0.000150841	0.15	7.91608	0.000248507	0.15	7.91608	0.000464464	0.15	7.91608	0.000941469
0.15	7.94406	0.00014718	0.15	7.94406	0.000244585	0.15	7.94406	0.000459382	0.15	7.94406	0.00093571
0.15	7.97203	0.000143639	0.15	7.97203	0.000240634	0.15	7.97203	0.000454144	0.15	7.97203	0.000929878
0.15	8	0.000140216	0.15	8	0.000236651	0.15	8	0.00044877	0.15	8	0.000923964
0.2	0	0.00432	0.2	0	0.000351754	0.2	0	0.03558	0.2	0	0.0357
0.2	0.02797	0.0102	0.2	0.02797	0.00121	0.2	0.02797	0.08397	0.2	0.02797	0.08413
0.2	0.05594	0.01435	0.2	0.05594	0.00262	0.2	0.05594	0.11777	0.2	0.05594	0.11753
0.2	0.08392	0.01758	0.2	0.08392	0.00406	0.2	0.08392	0.14182	0.2	0.08392	0.14065
0.2	0.11189	0.02049	0.2	0.11189	0.00518	0.2	0.11189	0.15932	0.2	0.11189	0.15676
0.2	0.13986	0.02322	0.2	0.13986	0.00582	0.2	0.13986	0.17153	0.2	0.13986	0.16735
0.2	0.16783	0.02553	0.2	0.16783	0.00615	0.2	0.16783	0.17969	0.2	0.16783	0.1741
0.2	0.1958	0.02709	0.2	0.1958	0.00669	0.2	0.1958	0.18532	0.2	0.1958	0.17891
0.2	0.22378	0.02768	0.2	0.22378	0.00788	0.2	0.22378	0.18969	0.2	0.22378	0.18319
0.2	0.25175	0.02739	0.2	0.25175	0.00958	0.2	0.25175	0.19317	0.2	0.25175	0.18699
0.2	0.27972	0.02672	0.2	0.27972	0.01113	0.2	0.27972	0.19502	0.2	0.27972	0.18899
0.2	0.30769	0.02635	0.2	0.30769	0.01189	0.2	0.30769	0.19402	0.2	0.30769	0.1875
0.2	0.33566	0.02672	0.2	0.33566	0.01149	0.2	0.33566	0.18938	0.2	0.33566	0.18165
0.2	0.36364	0.02766	0.2	0.36364	0.01032	0.2	0.36364	0.18151	0.2	0.36364	0.17217
0.2	0.39161	0.02856	0.2	0.39161	0.01026	0.2	0.39161	0.17197	0.2	0.39161	0.16126
0.2	0.41958	0.02881	0.2	0.41958	0.01368	0.2	0.41958	0.16272	0.2	0.41958	0.15144
0.2	0.44755	0.02811	0.2	0.44755	0.02006	0.2	0.44755	0.15471	0.2	0.44755	0.14383
0.2	0.47552	0.02654	0.2	0.47552	0.02761	0.2	0.47552	0.14708	0.2	0.47552	0.13746
0.2	0.5035	0.02442	0.2	0.5035	0.03499	0.2	0.5035	0.13766	0.2	0.5035	0.13049
0.2	0.53147	0.02226	0.2	0.53147	0.04131	0.2	0.53147	0.12471	0.2	0.53147	0.12268
0.2	0.55944	0.02102	0.2	0.55944	0.04614	0.2	0.55944	0.10849	0.2	0.55944	0.11698
0.2	0.58741	0.02253	0.2	0.58741	0.0495	0.2	0.58741	0.09231	0.2	0.58741	0.11837
0.2	0.61539	0.02863	0.2	0.61539	0.05197	0.2	0.61539	0.08189	0.2	0.61539	0.12879
0.2	0.64336	0.03928	0.2	0.64336	0.05461	0.2	0.64336	0.08067	0.2	0.64336	0.14407
0.2	0.67133	0.05309	0.2	0.67133	0.05888	0.2	0.67133	0.08424	0.2	0.67133	0.15716
0.2	0.6993	0.0683	0.2	0.6993	0.06643	0.2	0.6993	0.08399	0.2	0.6993	0.16251
0.2	0.72727	0.0831	0.2	0.72727	0.07887	0.2	0.72727	0.07325	0.2	0.72727	0.15822
0.2	0.75525	0.09568	0.2	0.75525	0.09754	0.2	0.75525	0.04897	0.2	0.75525	0.14761
0.2	0.78322	0.10449	0.2	0.78322	0.12329	0.2	0.78322	0.01736	0.2	0.78322	0.14063
0.2	0.81119	0.10838	0.2	0.81119	0.15635	0.2	0.81119	0.04954	0.2	0.81119	0.1505
0.2	0.83916	0.10684	0.2	0.83916	0.19631	0.2	0.83916	0.11032	0.2	0.83916	0.18113
0.2	0.86713	0.10008	0.2	0.86713	0.24214	0.2	0.86713	0.17679	0.2	0.86713	0.22372
0.2	0.89511	0.0891	0.2	0.89511	0.29238	0.2	0.89511	0.24318	0.2	0.89511	0.26742
0.2	0.92308	0.07567	0.2	0.92308	0.34537	0.2	0.92308	0.3049	0.2	0.92308	0.30483
0.2	0.95105	0.06243	0.2	0.95105	0.39954	0.2	0.95105	0.35867	0.2	0.95105	0.33257
0.2	0.97902	0.05278	0.2	0.97902	0.45366	0.2	0.97902	0.40291	0.2	0.97902	0.35115
0.2	1.00699	0.04975	0.2	1.00699	0.50705	0.2	1.00699	0.43789	0.2	1.00699	0.36459
0.2	1.03497	0.05325	0.2	1.03497	0.55959	0.2	1.03497	0.46552	0.2	1.03497	0.37939
0.2	1.06294	0.06028	0.2	1.06294	0.61164	0.2	1.06294	0.48877	0.2	1.06294	0.40209
0.2	1.09091	0.0683	0.2	1.09091	0.66375	0.2	1.09091	0.51077	0.2	1.09091	0.43638
0.2	1.11888	0.07648	0.2	1.11888	0.7163	0.2	1.11888	0.53386	0.2	1.11888	0.48153
0.2	1.14685	0.08523	0.2	1.14685	0.76915	0.2	1.14685	0.55893	0.2	1.14685	0.5334
0.2	1.17483	0.09554	0.2	1.17483	0.82147	0.2	1.17483	0.58529	0.2	1.17483	0.58664
0.2	1.2028	0.1084	0.2	1.2028	0.87171	0.2	1.2028	0.61114	0.2	1.2028	0.63637
0.2	1.23077	0.12444	0.2	1.23077	0.91782	0.2	1.23077	0.63417	0.2	1.23077	0.67892
0.2	1.25874	0.14387	0.2	1.25874	0.95754	0.2	1.25874	0.65219	0.2	1.25874	0.71197
0.2	1.28671	0.16657	0.2	1.28671	0.9887	0.2	1.28671	0.66347	0.2	1.28671	0.73441
0.2	1.31469	0.19223	0.2	1.31469	1.00951	0.2	1.31469	0.66688	0.2	1.31469	0.74604
0.2	1.34266	0.22046	0.2	1.34266	1.01876	0.2	1.34266	0.66193	0.2	1.34266	0.74733
0.2	1.37063	0.25077	0.2	1.37063	1.01588	0.2	1.37063	0.64868	0.2	1.37063	0.73915
0.2	1.3986	0.28263	0.2	1.3986	1.00099	0.2	1.3986	0.62765	0.2	1.3986	0.72262
0.2	1.42657	0.31543	0.2	1.42657	0.97485	0.2	1.42657	0.59972	0.2	1.42657	0.69896
0.2	1.45455	0.34849	0.2	1.45455	0.9387	0.2	1.45455	0.56601	0.2	1.45455	0.66947
0.2	1.48252	0.3811	0.2	1.48252	0.89417	0.2	1.48252	0.52784	0.2	1.48252	0.63544
0.2	1.51049	0.41257	0.2	1.51049	0.84314	0.2	1.51049	0.48659	0.2	1.51049	0.59814
0.2	1.53846	0.44221	0.2	1.53846	0.78759	0.2	1.53846	0.44368	0.2	1.53846	0.55879
0.2	1.56643	0.46947	0.2	1.56643	0.72951	0.2	1.56643	0.40049	0.2	1.56643	0.51855
0.2	1.59441	0.49387	0.2	1.59441	0.67082	0.2	1.59441	0.35829	0.2	1.59441	0.47849
0.2	1.62238	0.51511	0.2	1.62238	0.61333	0.2	1.62238	0.31823	0.2	1.62238	0.43954
0.2	1.65035	0.53309	0.2	1.65035	0.55867	0.2	1.65035	0.28131	0.2	1.65035	0.4025
0.2	1.67832	0.54786	0.2	1.67832	0.50833	0.2	1.67832	0.24832	0.2	1.67832	0.36801
0.2	1.70629	0.55967	0.2	1.70629	0.46362	0.2	1.70629	0.21987	0.2	1.70629	0.33657
0.2	1.73427	0.5689	0.2	1.73427	0.42558	0.2	1.73427	0.19628	0.2	1.73427	0.30848
0.2	1.76224	0.57603	0.2	1.76224	0.39495	0.2	1.76224	0.17759	0.2	1.76224	0.2839
0.2	1.79021	0.58157	0.2	1.79021	0.37199	0.2	1.79021	0.16352	0.2	1.79021	0.26283
0.2	1.81818	0.58594	0.2	1.81818	0.35637	0.2	1.81818	0.15346	0.2	1.81818	0.2451
0.2	1.84615	0.58949	0.2	1.84615	0.34722	0.2	1.84615	0.14659	0.2	1.84615	0.23042
0.2	1.87413	0.5924	0.2	1.87413	0.34318	0.2	1.87413	0.14202	0.2	1.87413	0.21837
0.2	1.9021	0.59465	0.2	1.9021	0.34267	0.2	1.9021	0.13891	0.2	1.9021	0.20848
0.2	1.93007	0.59608	0.2	1.93007	0.34413	0.2	1.93007	0.13659	0.2	1.93007	0.20023
0.2	1.95804	0.59642	0.2	1.95804	0.34615	0.2	1.95804	0.13453	0.2	1.95804	0.19313
0.2	1.98601	0.5953	0.2	1.98601	0.34761	0.2	1.98601	0.1324	0.2	1.98601	0.18675
0.2	2.01399	0.59237	0.2	2.01399	0.34766	0.2	2.01399	0.12996	0.2	2.01399	0.18072
0.2	2.04196	0.5873	0.2	2.04196	0.34571	0.2	2.04196	0.1271	0.2	2.04196	0.17476
0.2	2.06993	0.57985	0.2	2.06993	0.34142	0.2	2.06993	0.12372	0.2	2.06993	0.16867
0.2	2.0979	0.56986	0.2	2.0979	0.33463	0.2	2.0979	0.11983	0.2	2.0979	0.16233
0.2	2.12587	0.55731	0.2	2.12587	0.32534	0.2	2.12587	0.11541	0.2	2.12587	0.15568
0.2	2.15385	0.54227	0.2	2.15385	0.31369	0.2	2.15385	0.1105	0.2	2.15385	0.1487
0.2	2.18182	0.5249	0.2	2.18182	0.29988	0.2	2.18182	0.10516	0.2	2.18182	0.14145
0.2	2.20979	0.50546	0.2	2.20979	0.28422	0.2	2.20979	0.09943	0.2	2.20979	0.13396
0.2	2.23776	0.48425	0.2	2.23776	0.26703	0.2	2.23776	0.09341	0.2	2.23776	0.12632
0.2	2.26573	0.46162	0.2	2.26573	0.24867	0.2	2.26573	0.08718	0.2	2.26573	0.11862
0.2	2.29371	0.43794	0.2	2.29371	0.22951	0.2	2.29371	0.08081	0.2	2.29371	0.11094
0.2	2.32168	0.41357	0.2	2.32168	0.20992	0.2	2.32168	0.07442	0.2	2.32168	0.10335
0.2	2.34965	0.38889	0.2	2.34965	0.19023	0.2	2.34965	0.06808	0.2	2.34965	0.09595
0.2	2.37762	0.36423	0.2	2.37762	0.17077	0.2	2.37762	0.06188	0.2	2.37762	0.0888
0.2	2.40559	0.3399	0.2	2.40559	0.15183	0.2	2.40559	0.05588	0.2	2.40559	0.08195
0.2	2.43357	0.31617	0.2	2.43357	0.13368	0.2	2.43357	0.05016	0.2	2.43357	0.07546
0.2	2.46154	0.29326	0.2	2.46154	0.11655	0.2	2.46154	0.04475	0.2	2.46154	0.06935
0.2	2.48951	0.27137	0.2	2.48951	0.10062	0.2	2.48951	0.03969	0.2	2.48951	0.06365
0.2	2.51748	0.25062	0.2	2.51748	0.08609	0.2	2.51748	0.035	0.2	2.51748	0.05838
0.2	2.54546	0.23112	0.2	2.54546	0.07311	0.2	2.54546	0.03068	0.2	2.54546	0.05353
0.2	2.57343	0.21293	0.2	2.57343	0.06183	0.2	2.57343	0.02673	0.2	2.57343	0.04909
0.2	2.6014	0.19606	0.2	2.6014	0.05237	0.2	2.6014	0.02313	0.2	2.6014	0.04507
0.2	2.62937	0.1805	0.2	2.62937	0.04484	0.2	2.62937	0.01987	0.2	2.62937	0.04143
0.2	2.65734	0.1662	0.2	2.65734	0.03929	0.2	2.65734	0.01691	0.2	2.65734	0.03815
0.2	2.68532	0.15312	0.2	2.68532	0.03562	0.2	2.68532	0.01424	0.2	2.68532	0.03519
0.2	2.71329	0.14117	0.2	2.71329	0.03357	0.2	2.71329	0.01184	0.2	2.71329	0.03252
0.2	2.74126	0.13026	0.2	2.74126	0.03271	0.2	2.74126	0.00969	0.2	2.74126	0.0301
0.2	2.76923	0.12031	0.2	2.76923	0.03259	0.2	2.76923	0.00776	0.2	2.76923	0.02789
0.2	2.7972	0.11122	0.2	2.7972	0.03281	0.2	2.7972	0.00605	0.2	2.7972	0.02585
0.2	2.82518	0.10291	0.2	2.82518	0.03308	0.2	2.82518	0.00455	0.2	2.82518	0.02394
0.2	2.85315	0.0953	0.2	2.85315	0.03325	0.2	2.85315	0.00326	0.2	2.85315	0.02212
0.2	2.88112	0.08833	0.2	2.88112	0.03321	0.2	2.88112	0.00219	0.2	2.88112	0.02036
0.2	2.90909	0.08192	0.2	2.90909	0.03293	0.2	2.90909	0.00138	0.2	2.90909	0.01864
0.2	2.93706	0.07603	0.2	2.93706	0.0324	0.2	2.93706	0.000946316	0.2	2.93706	0.01694
0.2	2.96504	0.07061	0.2	2.96504	0.03164	0.2	2.96504	0.000959686	0.2	2.96504	0.01523
0.2	2.99301	0.06562	0.2	2.99301	0.03069	0.2	2.99301	0.00117	0.2	2.99301	0.01351
0.2	3.02098	0.06104	0.2	3.02098	0.02958	0.2	3.02098	0.00136	0.2	3.02098	0.01177
0.2	3.04895	0.05682	0.2	3.04895	0.02833	0.2	3.04895	0.00145	0.2	3.04895	0.01001
0.2	3.07692	0.05296	0.2	3.07692	0.027	0.2	3.07692	0.00147	0.2	3.07692	0.00824
0.2	3.1049	0.04941	0.2	3.1049	0.0256	0.2	3.1049	0.00143	0.2	3.1049	0.00646
0.2	3.13287	0.04617	0.2	3.13287	0.02417	0.2	3.13287	0.00144	0.2	3.13287	0.00468
0.2	3.16084	0.0432	0.2	3.16084	0.02273	0.2	3.16084	0.00158	0.2	3.16084	0.00292
0.2	3.18881	0.04048	0.2	3.18881	0.0213	0.2	3.18881	0.00193	0.2	3.18881	0.00124
0.2	3.21678	0.03799	0.2	3.21678	0.0199	0.2	3.21678	0.00248	0.2	3.21678	0.00084926
0.2	3.24476	0.0357	0.2	3.24476	0.01854	0.2	3.24476	0.00318	0.2	3.24476	0.00241
0.2	3.27273	0.03359	0.2	3.27273	0.01723	0.2	3.27273	0.004	0.2	3.27273	0.00403
0.2	3.3007	0.03164	0.2	3.3007	0.01598	0.2	3.3007	0.0049	0.2	3.3007	0.00562
0.2	3.32867	0.02982	0.2	3.32867	0.01479	0.2	3.32867	0.00587	0.2	3.32867	0.00715
0.2	3.35664	0.02811	0.2	3.35664	0.01366	0.2	3.35664	0.00688	0.2	3.35664	0.0086
0.2	3.38462	0.0265	0.2	3.38462	0.01261	0.2	3.38462	0.00791	0.2	3.38462	0.00998
0.2	3.41259	0.02496	0.2	3.41259	0.01162	0.2	3.41259	0.00896	0.2	3.41259	0.01127
0.2	3.44056	0.02348	0.2	3.44056	0.0107	0.2	3.44056	0.01001	0.2	3.44056	0.01248
0.2	3.46853	0.02206	0.2	3.46853	0.00987	0.2	3.46853	0.01104	0.2	3.46853	0.0136
0.2	3.4965	0.02067	0.2	3.4965	0.00911	0.2	3.4965	0.01206	0.2	3.4965	0.01463
0.2	3.52448	0.01931	0.2	3.52448	0.00844	0.2	3.52448	0.01304	0.2	3.52448	0.01556
0.2	3.55245	0.01798	0.2	3.55245	0.00785	0.2	3.55245	0.01399	0.2	3.55245	0.01641
0.2	3.58042	0.01667	0.2	3.58042	0.00736	0.2	3.58042	0.01488	0.2	3.58042	0.01716
0.2	3.60839	0.01538	0.2	3.60839	0.00696	0.2	3.60839	0.01573	0.2	3.60839	0.01783
0.2	3.63636	0.01411	0.2	3.63636	0.00665	0.2	3.63636	0.01652	0.2	3.63636	0.01842
0.2	3.66434	0.01286	0.2	3.66434	0.00643	0.2	3.66434	0.01724	0.2	3.66434	0.01893
0.2	3.69231	0.01164	0.2	3.69231	0.00628	0.2	3.69231	0.0179	0.2	3.69231	0.01936
0.2	3.72028	0.01045	0.2	3.72028	0.00621	0.2	3.72028	0.01849	0.2	3.72028	0.01971
0.2	3.74825	0.00928	0.2	3.74825	0.00619	0.2	3.74825	0.01901	0.2	3.74825	0.02
0.2	3.77622	0.00816	0.2	3.77622	0.00621	0.2	3.77622	0.01945	0.2	3.77622	0.02023
0.2	3.8042	0.00707	0.2	3.8042	0.00626	0.2	3.8042	0.01983	0.2	3.8042	0.02039
0.2	3.83217	0.00604	0.2	3.83217	0.00634	0.2	3.83217	0.02013	0.2	3.83217	0.02049
0.2	3.86014	0.00505	0.2	3.86014	0.00642	0.2	3.86014	0.02035	0.2	3.86014	0.02055
0.2	3.88811	0.00414	0.2	3.88811	0.00651	0.2	3.88811	0.0205	0.2	3.88811	0.02055
0.2	3.91608	0.0033	0.2	3.91608	0.0066	0.2	3.91608	0.02058	0.2	3.91608	0.02051
0.2	3.94406	0.00258	0.2	3.94406	0.00669	0.2	3.94406	0.0206	0.2	3.94406	0.02043
0.2	3.97203	0.00201	0.2	3.97203	0.00677	0.2	3.97203	0.02054	0.2	3.97203	0.02031
0.2	4	0.00169	0.2	4	0.00684	0.2	4	0.02042	0.2	4	0.02016
0.2	4.02797	0.00168	0.2	4.02797	0.0069	0.2	4.02797	0.02023	0.2	4.02797	0.01997
0.2	4.05594	0.00193	0.2	4.05594	0.00696	0.2	4.05594	0.01999	0.2	4.05594	0.01976
0.2	4.08392	0.0023	0.2	4.08392	0.00701	0.2	4.08392	0.01969	0.2	4.08392	0.01952
0.2	4.11189	0.00272	0.2	4.11189	0.00705	0.2	4.11189	0.01933	0.2	4.11189	0.01925
0.2	4.13986	0.00314	0.2	4.13986	0.0071	0.2	4.13986	0.01893	0.2	4.13986	0.01896
0.2	4.16783	0.00353	0.2	4.16783	0.00714	0.2	4.16783	0.01848	0.2	4.16783	0.01866
0.2	4.1958	0.0039	0.2	4.1958	0.00718	0.2	4.1958	0.01798	0.2	4.1958	0.01833
0.2	4.22378	0.00422	0.2	4.22378	0.00722	0.2	4.22378	0.01745	0.2	4.22378	0.01799
0.2	4.25175	0.00451	0.2	4.25175	0.00726	0.2	4.25175	0.01689	0.2	4.25175	0.01764
0.2	4.27972	0.00476	0.2	4.27972	0.0073	0.2	4.27972	0.01629	0.2	4.27972	0.01727
0.2	4.30769	0.00497	0.2	4.30769	0.00734	0.2	4.30769	0.01567	0.2	4.30769	0.01689
0.2	4.33566	0.00515	0.2	4.33566	0.00738	0.2	4.33566	0.01503	0.2	4.33566	0.0165
0.2	4.36364	0.0053	0.2	4.36364	0.00743	0.2	4.36364	0.01436	0.2	4.36364	0.01611
0.2	4.39161	0.00542	0.2	4.39161	0.00747	0.2	4.39161	0.01368	0.2	4.39161	0.0157
0.2	4.41958	0.0055	0.2	4.41958	0.00752	0.2	4.41958	0.01299	0.2	4.41958	0.01529
0.2	4.44755	0.00557	0.2	4.44755	0.00756	0.2	4.44755	0.0123	0.2	4.44755	0.01488
0.2	4.47552	0.00561	0.2	4.47552	0.0076	0.2	4.47552	0.01159	0.2	4.47552	0.01446
0.2	4.5035	0.00563	0.2	4.5035	0.00764	0.2	4.5035	0.01089	0.2	4.5035	0.01404
0.2	4.53147	0.00563	0.2	4.53147	0.00767	0.2	4.53147	0.01019	0.2	4.53147	0.01362
0.2	4.55944	0.00561	0.2	4.55944	0.0077	0.2	4.55944	0.00949	0.2	4.55944	0.0132
0.2	4.58741	0.00558	0.2	4.58741	0.00772	0.2	4.58741	0.0088	0.2	4.58741	0.01278
0.2	4.61539	0.00554	0.2	4.61539	0.00774	0.2	4.61539	0.00812	0.2	4.61539	0.01236
0.2	4.64336	0.00549	0.2	4.64336	0.00775	0.2	4.64336	0.00746	0.2	4.64336	0.01194
0.2	4.67133	0.00542	0.2	4.67133	0.00776	0.2	4.67133	0.0068	0.2	4.67133	0.01153
0.2	4.6993	0.00535	0.2	4.6993	0.00775	0.2	4.6993	0.00617	0.2	4.6993	0.01111
0.2	4.72727	0.00528	0.2	4.72727	0.00774	0.2	4.72727	0.00555	0.2	4.72727	0.01071
0.2	4.75525	0.0052	0.2	4.75525	0.00772	0.2	4.75525	0.00496	0.2	4.75525	0.0103
0.2	4.78322	0.00511	0.2	4.78322	0.00769	0.2	4.78322	0.00438	0.2	4.78322	0.00991
0.2	4.81119	0.00503	0.2	4.81119	0.00765	0.2	4.81119	0.00383	0.2	4.81119	0.00952
0.2	4.83916	0.00494	0.2	4.83916	0.0076	0.2	4.83916	0.00331	0.2	4.83916	0.00913
0.2	4.86713	0.00485	0.2	4.86713	0.00754	0.2	4.86713	0.00281	0.2	4.86713	0.00876
0.2	4.89511	0.00476	0.2	4.89511	0.00747	0.2	4.89511	0.00235	0.2	4.89511	0.00839
0.2	4.92308	0.00468	0.2	4.92308	0.0074	0.2	4.92308	0.00192	0.2	4.92308	0.00803
0.2	4.95105	0.00459	0.2	4.95105	0.00731	0.2	4.95105	0.00153	0.2	4.95105	0.00768
0.2	4.97902	0.00451	0.2	4.97902	0.00722	0.2	4.97902	0.00121	0.2	4.97902	0.00733
0.2	5.00699	0.00442	0.2	5.00699	0.00712	0.2	5.00699	0.000970809	0.2	5.00699	0.007
0.2	5.03497	0.00434	0.2	5.03497	0.007	0.2	5.03497	0.000859121	0.2	5.03497	0.00667
0.2	5.06294	0.00427	0.2	5.06294	0.00689	0.2	5.06294	0.000890796	0.2	5.06294	0.00636
0.2	5.09091	0.00419	0.2	5.09091	0.00676	0.2	5.09091	0.00103	0.2	5.09091	0.00605
0.2	5.11888	0.00412	0.2	5.11888	0.00663	0.2	5.11888	0.00122	0.2	5.11888	0.00575
0.2	5.14685	0.00405	0.2	5.14685	0.00649	0.2	5.14685	0.00143	0.2	5.14685	0.00546
0.2	5.17483	0.00398	0.2	5.17483	0.00635	0.2	5.17483	0.00164	0.2	5.17483	0.00518
0.2	5.2028	0.00391	0.2	5.2028	0.0062	0.2	5.2028	0.00184	0.2	5.2028	0.0049
0.2	5.23077	0.00385	0.2	5.23077	0.00605	0.2	5.23077	0.00202	0.2	5.23077	0.00464
0.2	5.25874	0.00379	0.2	5.25874	0.00589	0.2	5.25874	0.00219	0.2	5.25874	0.00438
0.2	5.28671	0.00373	0.2	5.28671	0.00573	0.2	5.28671	0.00235	0.2	5.28671	0.00414
0.2	5.31469	0.00367	0.2	5.31469	0.00556	0.2	5.31469	0.00249	0.2	5.31469	0.00389
0.2	5.34266	0.00361	0.2	5.34266	0.0054	0.2	5.34266	0.00261	0.2	5.34266	0.00366
0.2	5.37063	0.00356	0.2	5.37063	0.00523	0.2	5.37063	0.00271	0.2	5.37063	0.00344
0.2	5.3986	0.0035	0.2	5.3986	0.00506	0.2	5.3986	0.00281	0.2	5.3986	0.00322
0.2	5.42657	0.00344	0.2	5.42657	0.00489	0.2	5.42657	0.00288	0.2	5.42657	0.003
0.2	5.45455	0.00339	0.2	5.45455	0.00472	0.2	5.45455	0.00295	0.2	5.45455	0.0028
0.2	5.48252	0.00333	0.2	5.48252	0.00455	0.2	5.48252	0.00299	0.2	5.48252	0.0026
0.2	5.51049	0.00328	0.2	5.51049	0.00438	0.2	5.51049	0.00303	0.2	5.51049	0.00241
0.2	5.53846	0.00323	0.2	5.53846	0.00421	0.2	5.53846	0.00306	0.2	5.53846	0.00222
0.2	5.56643	0.00317	0.2	5.56643	0.00405	0.2	5.56643	0.00307	0.2	5.56643	0.00204
0.2	5.59441	0.00311	0.2	5.59441	0.00388	0.2	5.59441	0.00307	0.2	5.59441	0.00186
0.2	5.62238	0.00306	0.2	5.62238	0.00372	0.2	5.62238	0.00307	0.2	5.62238	0.00169
0.2	5.65035	0.003	0.2	5.65035	0.00356	0.2	5.65035	0.00305	0.2	5.65035	0.00152
0.2	5.67832	0.00295	0.2	5.67832	0.0034	0.2	5.67832	0.00303	0.2	5.67832	0.00136
0.2	5.70629	0.00289	0.2	5.70629	0.00325	0.2	5.70629	0.003	0.2	5.70629	0.00121
0.2	5.73427	0.00283	0.2	5.73427	0.0031	0.2	5.73427	0.00296	0.2	5.73427	0.00106
0.2	5.76224	0.00277	0.2	5.76224	0.00295	0.2	5.76224	0.00291	0.2	5.76224	0.000911271
0.2	5.79021	0.00271	0.2	5.79021	0.0028	0.2	5.79021	0.00286	0.2	5.79021	0.000771538
0.2	5.81818	0.00265	0.2	5.81818	0.00266	0.2	5.81818	0.00281	0.2	5.81818	0.00063708
0.2	5.84615	0.00259	0.2	5.84615	0.00253	0.2	5.84615	0.00274	0.2	5.84615	0.000508081
0.2	5.87413	0.00253	0.2	5.87413	0.00239	0.2	5.87413	0.00268	0.2	5.87413	0.000384954
0.2	5.9021	0.00247	0.2	5.9021	0.00226	0.2	5.9021	0.00261	0.2	5.9021	0.000268792
0.2	5.93007	0.00241	0.2	5.93007	0.00214	0.2	5.93007	0.00254	0.2	5.93007	0.000163479
0.2	5.95804	0.00235	0.2	5.95804	0.00202	0.2	5.95804	0.00246	0.2	5.95804	9.03628e-05
0.2	5.98601	0.00229	0.2	5.98601	0.0019	0.2	5.98601	0.00239	0.2	5.98601	0.000115184
0.2	6.01399	0.00222	0.2	6.01399	0.00179	0.2	6.01399	0.00231	0.2	6.01399	0.000197183
0.2	6.04196	0.00216	0.2	6.04196	0.00169	0.2	6.04196	0.00223	0.2	6.04196	0.00028638
0.2	6.06993	0.0021	0.2	6.06993	0.00158	0.2	6.06993	0.00215	0.2	6.06993	0.000373943
0.2	6.0979	0.00204	0.2	6.0979	0.00149	0.2	6.0979	0.00206	0.2	6.0979	0.000457907
0.2	6.12587	0.00198	0.2	6.12587	0.00139	0.2	6.12587	0.00198	0.2	6.12587	0.000537641
0.2	6.15385	0.00192	0.2	6.15385	0.00131	0.2	6.15385	0.0019	0.2	6.15385	0.000612911
0.2	6.18182	0.00186	0.2	6.18182	0.00122	0.2	6.18182	0.00181	0.2	6.18182	0.000683632
0.2	6.20979	0.0018	0.2	6.20979	0.00114	0.2	6.20979	0.00173	0.2	6.20979	0.000749795
0.2	6.23776	0.00174	0.2	6.23776	0.00107	0.2	6.23776	0.00165	0.2	6.23776	0.000811429
0.2	6.26573	0.00168	0.2	6.26573	0.001	0.2	6.26573	0.00157	0.2	6.26573	0.000868593
0.2	6.29371	0.00162	0.2	6.29371	0.000938071	0.2	6.29371	0.00149	0.2	6.29371	0.000921364
0.2	6.32168	0.00156	0.2	6.32168	0.000878626	0.2	6.32168	0.00141	0.2	6.32168	0.000969835
0.2	6.34965	0.00151	0.2	6.34965	0.000823839	0.2	6.34965	0.00134	0.2	6.34965	0.00101
0.2	6.37762	0.00145	0.2	6.37762	0.000773651	0.2	6.37762	0.00126	0.2	6.37762	0.00105
0.2	6.40559	0.0014	0.2	6.40559	0.000727981	0.2	6.40559	0.00119	0.2	6.40559	0.00109
0.2	6.43357	0.00135	0.2	6.43357	0.000686725	0.2	6.43357	0.00112	0.2	6.43357	0.00112
0.2	6.46154	0.00129	0.2	6.46154	0.00064975	0.2	6.46154	0.00105	0.2	6.46154	0.00115
0.2	6.48951	0.00124	0.2	6.48951	0.000616892	0.2	6.48951	0.000989089	0.2	6.48951	0.00118
0.2	6.51748	0.00119	0.2	6.51748	0.000587954	0.2	6.51748	0.000928102	0.2	6.51748	0.0012
0.2	6.54546	0.00115	0.2	6.54546	0.000562703	0.2	6.54546	0.00087043	0.2	6.54546	0.00122
0.2	6.57343	0.0011	0.2	6.57343	0.000540876	0.2	6.57343	0.000816293	0.2	6.57343	0.00123
0.2	6.6014	0.00105	0.2	6.6014	0.000522182	0.2	6.6014	0.000765907	0.2	6.6014	0.00125
0.2	6.62937	0.00101	0.2	6.62937	0.000506311	0.2	6.62937	0.000719483	0.2	6.62937	0.00126
0.2	6.65734	0.000966568	0.2	6.65734	0.000492941	0.2	6.65734	0.000677222	0.2	6.65734	0.00126
0.2	6.68532	0.000925096	0.2	6.68532	0.000481747	0.2	6.68532	0.000639297	0.2	6.68532	0.00127
0.2	6.71329	0.000885017	0.2	6.71329	0.000472412	0.2	6.71329	0.00060585	0.2	6.71329	0.00127
0.2	6.74126	0.000846339	0.2	6.74126	0.000464635	0.2	6.74126	0.000576968	0.2	6.74126	0.00127
0.2	6.76923	0.000809067	0.2	6.76923	0.000458135	0.2	6.76923	0.000552667	0.2	6.76923	0.00127
0.2	6.7972	0.000773202	0.2	6.7972	0.000452661	0.2	6.7972	0.000532879	0.2	6.7972	0.00127
0.2	6.82518	0.00073874	0.2	6.82518	0.000447987	0.2	6.82518	0.000517439	0.2	6.82518	0.00127
0.2	6.85315	0.000705675	0.2	6.85315	0.000443919	0.2	6.85315	0.000506088	0.2	6.85315	0.00126
0.2	6.88112	0.000673995	0.2	6.88112	0.000440292	0.2	6.88112	0.000498474	0.2	6.88112	0.00126
0.2	6.90909	0.000643687	0.2	6.90909	0.000436969	0.2	6.90909	0.000494182	0.2	6.90909	0.00125
0.2	6.93706	0.000614732	0.2	6.93706	0.000433837	0.2	6.93706	0.00049275	0.2	6.93706	0.00124
0.2	6.96504	0.000587111	0.2	6.96504	0.000430805	0.2	6.96504	0.0004937	0.2	6.96504	0.00123
0.2	6.99301	0.000560797	0.2	6.99301	0.000427804	0.2	6.99301	0.000496565	0.2	6.99301	0.00122
0.2	7.02098	0.000535766	0.2	7.02098	0.00042478	0.2	7.02098	0.000500905	0.2	7.02098	0.00121
0.2	7.04895	0.000511986	0.2	7.04895	0.000421693	0.2	7.04895	0.000506318	0.2	7.04895	0.0012
0.2	7.07692	0.000489424	0.2	7.07692	0.000418516	0.2	7.07692	0.000512454	0.2	7.07692	0.00119
0.2	7.1049	0.000468045	0.2	7.1049	0.000415232	0.2	7.1049	0.00051901	0.2	7.1049	0.00118
0.2	7.13287	0.000447812	0.2	7.13287	0.000411831	0.2	7.13287	0.000525734	0.2	7.13287	0.00117
0.2	7.16084	0.000428683	0.2	7.16084	0.000408309	0.2	7.16084	0.000532415	0.2	7.16084	0.00116
0.2	7.18881	0.000410617	0.2	7.18881	0.000404668	0.2	7.18881	0.000538887	0.2	7.18881	0.00115
0.2	7.21678	0.000393571	0.2	7.21678	0.000400913	0.2	7.21678	0.000545015	0.2	7.21678	0.00114
0.2	7.24476	0.000377499	0.2	7.24476	0.00039705	0.2	7.24476	0.000550698	0.2	7.24476	0.00113
0.2	7.27273	0.000362354	0.2	7.27273	0.000393089	0.2	7.27273	0.000555858	0.2	7.27273	0.00112
0.2	7.3007	0.00034809	0.2	7.3007	0.00038904	0.2	7.3007	0.000560439	0.2	7.3007	0.00111
0.2	7.32867	0.000334659	0.2	7.32867	0.000384913	0.2	7.32867	0.000564405	0.2	7.32867	0.0011
0.2	7.35664	0.000322012	0.2	7.35664	0.000380719	0.2	7.35664	0.000567732	0.2	7.35664	0.00109
0.2	7.38462	0.000310103	0.2	7.38462	0.000376467	0.2	7.38462	0.000570411	0.2	7.38462	0.00108
0.2	7.41259	0.000298883	0.2	7.41259	0.000372168	0.2	7.41259	0.00057244	0.2	7.41259	0.00107
0.2	7.44056	0.000288306	0.2	7.44056	0.000367829	0.2	7.44056	0.000573828	0.2	7.44056	0.00107
0.2	7.46853	0.000278328	0.2	7.46853	0.000363459	0.2	7.46853	0.000574588	0.2	7.46853	0.00106
0.2	7.4965	0.000268903	0.2	7.4965	0.000359063	0.2	7.4965	0.000574739	0.2	7.4965	0.00105
0.2	7.52448	0.000259991	0.2	7.52448	0.000354647	0.2	7.52448	0.000574303	0.2	7.52448	0.00105
0.2	7.55245	0.00025155	0.2	7.55245	0.000350215	0.2	7.55245	0.000573306	0.2	7.55245	0.00104
0.2	7.58042	0.000243543	0.2	7.58042	0.00034577	0.2	7.58042	0.000571776	0.2	7.58042	0.00103
0.2	7.60839	0.000235934	0.2	7.60839	0.000341315	0.2	7.60839	0.000569741	0.2	7.60839	0.00103
0.2	7.63636	0.00022869	0.2	7.63636	0.000336851	0.2	7.63636	0.00056723	0.2	7.63636	0.00102
0.2	7.66434	0.00022178	0.2	7.66434	0.000332377	0.2	7.66434	0.000564274	0.2	7.66434	0.00101
0.2	7.69231	0.000215176	0.2	7.69231	0.000327894	0.2	7.69231	0.000560903	0.2	7.69231	0.00101
0.2	7.72028	0.000208852	0.2	7.72028	0.000323401	0.2	7.72028	0.000557146	0.2	7.72028	0.001
0.2	7.74825	0.000202785	0.2	7.74825	0.000318896	0.2	7.74825	0.000553031	0.2	7.74825	0.000998006
0.2	7.77622	0.000196956	0.2	7.77622	0.000314376	0.2	7.77622	0.000548588	0.2	7.77622	0.000992703
0.2	7.8042	0.000191345	0.2	7.8042	0.00030984	0.2	7.8042	0.000543843	0.2	7.8042	0.000987439
0.2	7.83217	0.000185938	0.2	7.83217	0.000305284	0.2	7.83217	0.000538822	0.2	7.83217	0.000982189
0.2	7.86014	0.000180721	0.2	7.86014	0.000300707	0.2	7.86014	0.00053355	0.2	7.86014	0.00097693
0.2	7.88811	0.000175682	0.2	7.88811	0.000296105	0.2	7.88811	0.00052805	0.2	7.88811	0.000971641
0.2	7.91608	0.000170813	0.2	7.91608	0.000291476	0.2	7.91608	0.000522346	0.2	7.91608	0.000966301
0.2	7.94406	0.000166107	0.2	7.94406	0.000286817	0.2	7.94406	0.000516458	0.2	7.94406	0.000960895
0.2	7.97203	0.000161557	0.2	7.97203	0.000282126	0.2	7.97203	0.000510406	0.2	7.97203	0.000955406
0.2	8	0.000157159	0.2	8	0.0002774	0.2	8	0.000504209	0.2	8	0.000949823
0.25	0	0.00432	0.25	0	0.000351754	0.25	0	0.03558	0.25	0	0.0357
0.25	0.02797	0.0102	0.25	0.02797	0.00121	0.25	0.02797	0.08397	0.25	0.02797	0.08414
0.25	0.05594	0.01435	0.25	0.05594	0.00262	0.25	0.05594	0.11778	0.25	0.05594	0.11754
0.25	0.08392	0.01758	0.25	0.08392	0.00406	0.25	0.08392	0.14185	0.25	0.08392	0.14068
0.25	0.11189	0.0205	0.25	0.11189	0.00518	0.25	0.11189	0.15938	0.25	0.11189	0.15682
0.25	0.13986	0.02323	0.25	0.13986	0.00583	0.25	0.13986	0.17162	0.25	0.13986	0.16745
0.25	0.16783	0.02555	0.25	0.16783	0.00616	0.25	0.16783	0.17983	0.25	0.16783	0.17424
0.25	0.1958	0.02712	0.25	0.1958	0.0067	0.25	0.1958	0.18552	0.25	0.1958	0.17911
0.25	0.22378	0.02771	0.25	0.22378	0.00789	0.25	0.22378	0.18997	0.25	0.22378	0.18346
0.25	0.25175	0.02744	0.25	0.25175	0.0096	0.25	0.25175	0.19352	0.25	0.25175	0.18732
0.25	0.27972	0.02678	0.25	0.27972	0.01116	0.25	0.27972	0.19545	0.25	0.27972	0.1894
0.25	0.30769	0.02642	0.25	0.30769	0.01191	0.25	0.30769	0.19453	0.25	0.30769	0.18799
0.25	0.33566	0.0268	0.25	0.33566	0.01152	0.25	0.33566	0.18998	0.25	0.33566	0.18222
0.25	0.36364	0.02776	0.25	0.36364	0.01037	0.25	0.36364	0.18219	0.25	0.36364	0.17282
0.25	0.39161	0.02868	0.25	0.39161	0.01032	0.25	0.39161	0.17273	0.25	0.39161	0.16199
0.25	0.41958	0.02893	0.25	0.41958	0.01375	0.25	0.41958	0.16355	0.25	0.41958	0.15223
0.25	0.44755	0.02824	0.25	0.44755	0.02016	0.25	0.44755	0.1556	0.25	0.44755	0.14468
0.25	0.47552	0.02667	0.25	0.47552	0.02773	0.25	0.47552	0.14801	0.25	0.47552	0.13837
0.25	0.5035	0.02455	0.25	0.5035	0.03515	0.25	0.5035	0.13863	0.25	0.5035	0.13145
0.25	0.53147	0.02237	0.25	0.53147	0.04152	0.25	0.53147	0.12569	0.25	0.53147	0.1237
0.25	0.55944	0.02109	0.25	0.55944	0.04638	0.25	0.55944	0.10949	0.25	0.55944	0.11809
0.25	0.58741	0.02258	0.25	0.58741	0.04978	0.25	0.58741	0.09333	0.25	0.58741	0.11956
0.25	0.61539	0.02871	0.25	0.61539	0.05229	0.25	0.61539	0.08292	0.25	0.61539	0.13006
0.25	0.64336	0.03944	0.25	0.64336	0.05497	0.25	0.64336	0.08168	0.25	0.64336	0.14539
0.25	0.67133	0.05336	0.25	0.67133	0.05929	0.25	0.67133	0.08521	0.25	0.67133	0.1585
0.25	0.6993	0.06871	0.25	0.6993	0.06691	0.25	0.6993	0.08491	0.25	0.6993	0.16378
0.25	0.72727	0.08365	0.25	0.72727	0.07946	0.25	0.72727	0.07401	0.25	0.72727	0.15927
0.25	0.75525	0.09638	0.25	0.75525	0.09828	0.25	0.75525	0.04941	0.25	0.75525	0.1483
0.25	0.78322	0.10529	0.25	0.78322	0.12425	0.25	0.78322	0.01679	0.25	0.78322	0.14089
0.25	0.81119	0.10925	0.25	0.81119	0.15761	0.25	0.81119	0.04941	0.25	0.81119	0.15059
0.25	0.83916	0.10772	0.25	0.83916	0.19794	0.25	0.83916	0.11094	0.25	0.83916	0.18148
0.25	0.86713	0.1009	0.25	0.86713	0.24422	0.25	0.86713	0.17816	0.25	0.86713	0.2246
0.25	0.89511	0.08978	0.25	0.89511	0.29498	0.25	0.89511	0.2453	0.25	0.89511	0.26887
0.25	0.92308	0.07614	0.25	0.92308	0.34854	0.25	0.92308	0.30772	0.25	0.92308	0.30674
0.25	0.95105	0.06263	0.25	0.95105	0.4033	0.25	0.95105	0.3621	0.25	0.95105	0.33474
0.25	0.97902	0.05272	0.25	0.97902	0.45804	0.25	0.97902	0.40682	0.25	0.97902	0.35336
0.25	1.00699	0.04956	0.25	1.00699	0.51203	0.25	1.00699	0.44212	0.25	1.00699	0.36668
0.25	1.03497	0.0531	0.25	1.03497	0.56519	0.25	1.03497	0.46994	0.25	1.03497	0.38129
0.25	1.06294	0.06026	0.25	1.06294	0.61788	0.25	1.06294	0.49331	0.25	1.06294	0.40397
0.25	1.09091	0.0684	0.25	1.09091	0.67069	0.25	1.09091	0.51546	0.25	1.09091	0.43855
0.25	1.11888	0.07666	0.25	1.11888	0.72402	0.25	1.11888	0.5388	0.25	1.11888	0.48435
0.25	1.14685	0.08545	0.25	1.14685	0.77777	0.25	1.14685	0.56426	0.25	1.14685	0.53716
0.25	1.17483	0.09581	0.25	1.17483	0.8311	0.25	1.17483	0.59118	0.25	1.17483	0.5915
0.25	1.2028	0.10877	0.25	1.2028	0.88245	0.25	1.2028	0.61769	0.25	1.2028	0.64236
0.25	1.23077	0.12498	0.25	1.23077	0.92975	0.25	1.23077	0.64146	0.25	1.23077	0.68597
0.25	1.25874	0.14467	0.25	1.25874	0.97067	0.25	1.25874	0.66021	0.25	1.25874	0.71996
0.25	1.28671	0.16772	0.25	1.28671	1.00297	0.25	1.28671	0.67215	0.25	1.28671	0.74318
0.25	1.31469	0.19383	0.25	1.31469	1.02481	0.25	1.31469	0.67611	0.25	1.31469	0.75541
0.25	1.34266	0.22259	0.25	1.34266	1.0349	0.25	1.34266	0.67157	0.25	1.34266	0.7571
0.25	1.37063	0.25355	0.25	1.37063	1.03263	0.25	1.37063	0.65855	0.25	1.37063	0.74915
0.25	1.3986	0.28617	0.25	1.3986	1.0181	0.25	1.3986	0.63758	0.25	1.3986	0.73268
0.25	1.42657	0.31982	0.25	1.42657	0.99203	0.25	1.42657	0.60951	0.25	1.42657	0.70893
0.25	1.45455	0.35384	0.25	1.45455	0.95566	0.25	1.45455	0.5755	0.25	1.45455	0.6792
0.25	1.48252	0.38752	0.25	1.48252	0.91065	0.25	1.48252	0.53686	0.25	1.48252	0.6448
0.25	1.51049	0.42013	0.25	1.51049	0.8589	0.25	1.51049	0.49501	0.25	1.51049	0.60703
0.25	1.53846	0.45101	0.25	1.53846	0.80241	0.25	1.53846	0.45138	0.25	1.53846	0.56712
0.25	1.56643	0.47955	0.25	1.56643	0.74322	0.25	1.56643	0.40737	0.25	1.56643	0.52626
0.25	1.59441	0.50527	0.25	1.59441	0.6833	0.25	1.59441	0.3643	0.25	1.59441	0.48552
0.25	1.62238	0.52787	0.25	1.62238	0.62448	0.25	1.62238	0.32335	0.25	1.62238	0.44587
0.25	1.65035	0.54719	0.25	1.65035	0.56846	0.25	1.65035	0.28554	0.25	1.65035	0.40813
0.25	1.67832	0.56328	0.25	1.67832	0.51678	0.25	1.67832	0.25172	0.25	1.67832	0.37297
0.25	1.70629	0.57637	0.25	1.70629	0.4708	0.25	1.70629	0.2225	0.25	1.70629	0.34088
0.25	1.73427	0.58681	0.25	1.73427	0.43165	0.25	1.73427	0.19826	0.25	1.73427	0.31222
0.25	1.76224	0.59508	0.25	1.76224	0.40011	0.25	1.76224	0.17909	0.25	1.76224	0.28715
0.25	1.79021	0.60163	0.25	1.79021	0.37651	0.25	1.79021	0.16469	0.25	1.79021	0.26568
0.25	1.81818	0.60693	0.25	1.81818	0.36058	0.25	1.81818	0.15447	0.25	1.81818	0.24766
0.25	1.84615	0.61128	0.25	1.84615	0.35144	0.25	1.84615	0.14759	0.25	1.84615	0.23279
0.25	1.87413	0.61486	0.25	1.87413	0.3477	0.25	1.87413	0.14312	0.25	1.87413	0.22064
0.25	1.9021	0.61766	0.25	1.9021	0.34772	0.25	1.9021	0.14017	0.25	1.9021	0.21074
0.25	1.93007	0.61953	0.25	1.93007	0.34986	0.25	1.93007	0.13803	0.25	1.93007	0.20255
0.25	1.95804	0.62017	0.25	1.95804	0.35264	0.25	1.95804	0.13618	0.25	1.95804	0.19556
0.25	1.98601	0.61924	0.25	1.98601	0.35489	0.25	1.98601	0.13424	0.25	1.98601	0.18932
0.25	2.01399	0.61637	0.25	2.01399	0.3557	0.25	2.01399	0.13198	0.25	2.01399	0.18344
0.25	2.04196	0.61124	0.25	2.04196	0.35445	0.25	2.04196	0.12926	0.25	2.04196	0.17764
0.25	2.06993	0.6036	0.25	2.06993	0.35076	0.25	2.06993	0.12601	0.25	2.06993	0.17169
0.25	2.0979	0.59332	0.25	2.0979	0.34448	0.25	2.0979	0.12221	0.25	2.0979	0.16546
0.25	2.12587	0.58036	0.25	2.12587	0.33558	0.25	2.12587	0.11786	0.25	2.12587	0.15891
0.25	2.15385	0.5648	0.25	2.15385	0.32418	0.25	2.15385	0.11299	0.25	2.15385	0.152
0.25	2.18182	0.54681	0.25	2.18182	0.31051	0.25	2.18182	0.10765	0.25	2.18182	0.14479
0.25	2.20979	0.52666	0.25	2.20979	0.29487	0.25	2.20979	0.10192	0.25	2.20979	0.13732
0.25	2.23776	0.50465	0.25	2.23776	0.27758	0.25	2.23776	0.09585	0.25	2.23776	0.12967
0.25	2.26573	0.48116	0.25	2.26573	0.25903	0.25	2.26573	0.08954	0.25	2.26573	0.12193
0.25	2.29371	0.45655	0.25	2.29371	0.23958	0.25	2.29371	0.08309	0.25	2.29371	0.11419
0.25	2.32168	0.43123	0.25	2.32168	0.21961	0.25	2.32168	0.07659	0.25	2.32168	0.10654
0.25	2.34965	0.40556	0.25	2.34965	0.19949	0.25	2.34965	0.07012	0.25	2.34965	0.09906
0.25	2.37762	0.3799	0.25	2.37762	0.17956	0.25	2.37762	0.06378	0.25	2.37762	0.09181
0.25	2.40559	0.35456	0.25	2.40559	0.16011	0.25	2.40559	0.05764	0.25	2.40559	0.08486
0.25	2.43357	0.32984	0.25	2.43357	0.14143	0.25	2.43357	0.05177	0.25	2.43357	0.07826
0.25	2.46154	0.30598	0.25	2.46154	0.12375	0.25	2.46154	0.04622	0.25	2.46154	0.07205
0.25	2.48951	0.28315	0.25	2.48951	0.10731	0.25	2.48951	0.04101	0.25	2.48951	0.06624
0.25	2.51748	0.26153	0.25	2.51748	0.09228	0.25	2.51748	0.03619	0.25	2.51748	0.06086
0.25	2.54546	0.2412	0.25	2.54546	0.07882	0.25	2.54546	0.03174	0.25	2.54546	0.05591
0.25	2.57343	0.22224	0.25	2.57343	0.06709	0.25	2.57343	0.02767	0.25	2.57343	0.05137
0.25	2.6014	0.20466	0.25	2.6014	0.05722	0.25	2.6014	0.02396	0.25	2.6014	0.04725
0.25	2.62937	0.18845	0.25	2.62937	0.04931	0.25	2.62937	0.0206	0.25	2.62937	0.04351
0.25	2.65734	0.17358	0.25	2.65734	0.04338	0.25	2.65734	0.01756	0.25	2.65734	0.04013
0.25	2.68532	0.15998	0.25	2.68532	0.03934	0.25	2.68532	0.01481	0.25	2.68532	0.03708
0.25	2.71329	0.14756	0.25	2.71329	0.03693	0.25	2.71329	0.01233	0.25	2.71329	0.03431
0.25	2.74126	0.13625	0.25	2.74126	0.03575	0.25	2.74126	0.0101	0.25	2.74126	0.0318
0.25	2.76923	0.12594	0.25	2.76923	0.03536	0.25	2.76923	0.0081	0.25	2.76923	0.0295
0.25	2.7972	0.11653	0.25	2.7972	0.03536	0.25	2.7972	0.00633	0.25	2.7972	0.02737
0.25	2.82518	0.10795	0.25	2.82518	0.03548	0.25	2.82518	0.00476	0.25	2.82518	0.02536
0.25	2.85315	0.10009	0.25	2.85315	0.03551	0.25	2.85315	0.0034	0.25	2.85315	0.02346
0.25	2.88112	0.09289	0.25	2.88112	0.03537	0.25	2.88112	0.00226	0.25	2.88112	0.02161
0.25	2.90909	0.08628	0.25	2.90909	0.035	0.25	2.90909	0.00135	0.25	2.90909	0.0198
0.25	2.93706	0.0802	0.25	2.93706	0.03439	0.25	2.93706	0.000793144	0.25	2.93706	0.01801
0.25	2.96504	0.0746	0.25	2.96504	0.03356	0.25	2.96504	0.000796419	0.25	2.96504	0.01622
0.25	2.99301	0.06945	0.25	2.99301	0.03253	0.25	2.99301	0.00108	0.25	2.99301	0.01441
0.25	3.02098	0.06471	0.25	3.02098	0.03134	0.25	3.02098	0.00133	0.25	3.02098	0.01259
0.25	3.04895	0.06035	0.25	3.04895	0.03001	0.25	3.04895	0.00148	0.25	3.04895	0.01075
0.25	3.07692	0.05634	0.25	3.07692	0.0286	0.25	3.07692	0.00154	0.25	3.07692	0.0089
0.25	3.1049	0.05265	0.25	3.1049	0.02712	0.25	3.1049	0.00156	0.25	3.1049	0.00705
0.25	3.13287	0.04927	0.25	3.13287	0.02562	0.25	3.13287	0.00161	0.25	3.13287	0.00521
0.25	3.16084	0.04617	0.25	3.16084	0.0241	0.25	3.16084	0.00179	0.25	3.16084	0.00341
0.25	3.18881	0.04332	0.25	3.18881	0.02261	0.25	3.18881	0.00216	0.25	3.18881	0.00179
0.25	3.21678	0.0407	0.25	3.21678	0.02114	0.25	3.21678	0.00271	0.25	3.21678	0.00128
0.25	3.24476	0.03829	0.25	3.24476	0.01972	0.25	3.24476	0.00342	0.25	3.24476	0.00257
0.25	3.27273	0.03606	0.25	3.27273	0.01835	0.25	3.27273	0.00426	0.25	3.27273	0.00419
0.25	3.3007	0.03399	0.25	3.3007	0.01704	0.25	3.3007	0.00519	0.25	3.3007	0.00582
0.25	3.32867	0.03206	0.25	3.32867	0.0158	0.25	3.32867	0.00618	0.25	3.32867	0.00741
0.25	3.35664	0.03024	0.25	3.35664	0.01463	0.25	3.35664	0.00723	0.25	3.35664	0.00894
0.25	3.38462	0.02852	0.25	3.38462	0.01353	0.25	3.38462	0.00831	0.25	3.38462	0.01039
0.25	3.41259	0.02687	0.25	3.41259	0.01251	0.25	3.41259	0.0094	0.25	3.41259	0.01175
0.25	3.44056	0.02529	0.25	3.44056	0.01157	0.25	3.44056	0.0105	0.25	3.44056	0.01303
0.25	3.46853	0.02377	0.25	3.46853	0.0107	0.25	3.46853	0.01159	0.25	3.46853	0.01421
0.25	3.4965	0.02228	0.25	3.4965	0.00992	0.25	3.4965	0.01266	0.25	3.4965	0.0153
0.25	3.52448	0.02082	0.25	3.52448	0.00922	0.25	3.52448	0.0137	0.25	3.52448	0.01629
0.25	3.55245	0.01939	0.25	3.55245	0.00862	0.25	3.55245	0.0147	0.25	3.55245	0.0172
0.25	3.58042	0.01799	0.25	3.58042	0.0081	0.25	3.58042	0.01565	0.25	3.58042	0.01801
0.25	3.60839	0.0166	0.25	3.60839	0.00768	0.25	3.60839	0.01655	0.25	3.60839	0.01872
0.25	3.63636	0.01524	0.25	3.63636	0.00735	0.25	3.63636	0.01739	0.25	3.63636	0.01936
0.25	3.66434	0.0139	0.25	3.66434	0.0071	0.25	3.66434	0.01817	0.25	3.66434	0.01991
0.25	3.69231	0.01259	0.25	3.69231	0.00693	0.25	3.69231	0.01888	0.25	3.69231	0.02037
0.25	3.72028	0.0113	0.25	3.72028	0.00683	0.25	3.72028	0.01952	0.25	3.72028	0.02076
0.25	3.74825	0.01005	0.25	3.74825	0.00678	0.25	3.74825	0.02008	0.25	3.74825	0.02108
0.25	3.77622	0.00883	0.25	3.77622	0.00678	0.25	3.77622	0.02057	0.25	3.77622	0.02134
0.25	3.8042	0.00765	0.25	3.8042	0.00681	0.25	3.8042	0.02098	0.25	3.8042	0.02152
0.25	3.83217	0.00652	0.25	3.83217	0.00687	0.25	3.83217	0.02132	0.25	3.83217	0.02165
0.25	3.86014	0.00544	0.25	3.86014	0.00693	0.25	3.86014	0.02157	0.25	3.86014	0.02173
0.25	3.88811	0.00443	0.25	3.88811	0.007	0.25	3.88811	0.02176	0.25	3.88811	0.02175
0.25	3.91608	0.00348	0.25	3.91608	0.00708	0.25	3.91608	0.02186	0.25	3.91608	0.02172
0.25	3.94406	0.00263	0.25	3.94406	0.00714	0.25	3.94406	0.0219	0.25	3.94406	0.02165
0.25	3.97203	0.00192	0.25	3.97203	0.00721	0.25	3.97203	0.02186	0.25	3.97203	0.02154
0.25	4	0.00146	0.25	4	0.00726	0.25	4	0.02175	0.25	4	0.02139
0.25	4.02797	0.00139	0.25	4.02797	0.00731	0.25	4.02797	0.02157	0.25	4.02797	0.02121
0.25	4.05594	0.00168	0.25	4.05594	0.00736	0.25	4.05594	0.02134	0.25	4.05594	0.021
0.25	4.08392	0.00214	0.25	4.08392	0.0074	0.25	4.08392	0.02104	0.25	4.08392	0.02076
0.25	4.11189	0.00263	0.25	4.11189	0.00743	0.25	4.11189	0.02068	0.25	4.11189	0.02049
0.25	4.13986	0.00312	0.25	4.13986	0.00747	0.25	4.13986	0.02027	0.25	4.13986	0.0202
0.25	4.16783	0.00357	0.25	4.16783	0.0075	0.25	4.16783	0.01981	0.25	4.16783	0.01988
0.25	4.1958	0.00398	0.25	4.1958	0.00753	0.25	4.1958	0.01931	0.25	4.1958	0.01955
0.25	4.22378	0.00436	0.25	4.22378	0.00756	0.25	4.22378	0.01876	0.25	4.22378	0.0192
0.25	4.25175	0.00468	0.25	4.25175	0.0076	0.25	4.25175	0.01818	0.25	4.25175	0.01883
0.25	4.27972	0.00497	0.25	4.27972	0.00764	0.25	4.27972	0.01756	0.25	4.27972	0.01845
0.25	4.30769	0.00521	0.25	4.30769	0.00768	0.25	4.30769	0.01691	0.25	4.30769	0.01806
0.25	4.33566	0.00542	0.25	4.33566	0.00772	0.25	4.33566	0.01624	0.25	4.33566	0.01765
0.25	4.36364	0.00559	0.25	4.36364	0.00777	0.25	4.36364	0.01554	0.25	4.36364	0.01724
0.25	4.39161	0.00572	0.25	4.39161	0.00781	0.25	4.39161	0.01483	0.25	4.39161	0.01681
0.25	4.41958	0.00583	0.25	4.41958	0.00786	0.25	4.41958	0.01411	0.25	4.41958	0.01638
0.25	4.44755	0.00591	0.25	4.44755	0.00791	0.25	4.44755	0.01337	0.25	4.44755	0.01595
0.25	4.47552	0.00596	0.25	4.47552	0.00796	0.25	4.47552	0.01263	0.25	4.47552	0.0155
0.25	4.5035	0.00598	0.25	4.5035	0.008	0.25	4.5035	0.01189	0.25	4.5035	0.01506
0.25	4.53147	0.00599	0.25	4.53147	0.00804	0.25	4.53147	0.01115	0.25	4.53147	0.01461
0.25	4.55944	0.00598	0.25	4.55944	0.00808	0.25	4.55944	0.01041	0.25	4.55944	0.01416
0.25	4.58741	0.00595	0.25	4.58741	0.00811	0.25	4.58741	0.00968	0.25	4.58741	0.01371
0.25	4.61539	0.00591	0.25	4.61539	0.00814	0.25	4.61539	0.00896	0.25	4.61539	0.01326
0.25	4.64336	0.00585	0.25	4.64336	0.00816	0.25	4.64336	0.00825	0.25	4.64336	0.01282
0.25	4.67133	0.00579	0.25	4.67133	0.00817	0.25	4.67133	0.00756	0.25	4.67133	0.01237
0.25	4.6993	0.00572	0.25	4.6993	0.00818	0.25	4.6993	0.00688	0.25	4.6993	0.01193
0.25	4.72727	0.00564	0.25	4.72727	0.00817	0.25	4.72727	0.00622	0.25	4.72727	0.0115
0.25	4.75525	0.00555	0.25	4.75525	0.00816	0.25	4.75525	0.00559	0.25	4.75525	0.01106
0.25	4.78322	0.00547	0.25	4.78322	0.00814	0.25	4.78322	0.00498	0.25	4.78322	0.01064
0.25	4.81119	0.00537	0.25	4.81119	0.0081	0.25	4.81119	0.0044	0.25	4.81119	0.01022
0.25	4.83916	0.00528	0.25	4.83916	0.00806	0.25	4.83916	0.00384	0.25	4.83916	0.00981
0.25	4.86713	0.00519	0.25	4.86713	0.00801	0.25	4.86713	0.00332	0.25	4.86713	0.0094
0.25	4.89511	0.00509	0.25	4.89511	0.00795	0.25	4.89511	0.00283	0.25	4.89511	0.009
0.25	4.92308	0.005	0.25	4.92308	0.00788	0.25	4.92308	0.00239	0.25	4.92308	0.00862
0.25	4.95105	0.00491	0.25	4.95105	0.0078	0.25	4.95105	0.00199	0.25	4.95105	0.00824
0.25	4.97902	0.00482	0.25	4.97902	0.0077	0.25	4.97902	0.00166	0.25	4.97902	0.00787
0.25	5.00699	0.00473	0.25	5.00699	0.0076	0.25	5.00699	0.00142	0.25	5.00699	0.00751
0.25	5.03497	0.00464	0.25	5.03497	0.0075	0.25	5.03497	0.00128	0.25	5.03497	0.00716
0.25	5.06294	0.00456	0.25	5.06294	0.00738	0.25	5.06294	0.00125	0.25	5.06294	0.00681
0.25	5.09091	0.00448	0.25	5.09091	0.00725	0.25	5.09091	0.00133	0.25	5.09091	0.00648
0.25	5.11888	0.00441	0.25	5.11888	0.00712	0.25	5.11888	0.00147	0.25	5.11888	0.00616
0.25	5.14685	0.00433	0.25	5.14685	0.00698	0.25	5.14685	0.00165	0.25	5.14685	0.00585
0.25	5.17483	0.00426	0.25	5.17483	0.00684	0.25	5.17483	0.00185	0.25	5.17483	0.00555
0.25	5.2028	0.00419	0.25	5.2028	0.00668	0.25	5.2028	0.00204	0.25	5.2028	0.00526
0.25	5.23077	0.00412	0.25	5.23077	0.00653	0.25	5.23077	0.00223	0.25	5.23077	0.00497
0.25	5.25874	0.00406	0.25	5.25874	0.00637	0.25	5.25874	0.0024	0.25	5.25874	0.0047
0.25	5.28671	0.004	0.25	5.28671	0.0062	0.25	5.28671	0.00256	0.25	5.28671	0.00443
0.25	5.31469	0.00394	0.25	5.31469	0.00603	0.25	5.31469	0.00271	0.25	5.31469	0.00417
0.25	5.34266	0.00388	0.25	5.34266	0.00586	0.25	5.34266	0.00284	0.25	5.34266	0.00393
0.25	5.37063	0.00382	0.25	5.37063	0.00569	0.25	5.37063	0.00295	0.25	5.37063	0.00368
0.25	5.3986	0.00376	0.25	5.3986	0.00551	0.25	5.3986	0.00305	0.25	5.3986	0.00345
0.25	5.42657	0.0037	0.25	5.42657	0.00533	0.25	5.42657	0.00314	0.25	5.42657	0.00323
0.25	5.45455	0.00365	0.25	5.45455	0.00516	0.25	5.45455	0.00321	0.25	5.45455	0.00301
0.25	5.48252	0.00359	0.25	5.48252	0.00498	0.25	5.48252	0.00326	0.25	5.48252	0.00279
0.25	5.51049	0.00354	0.25	5.51049	0.0048	0.25	5.51049	0.00331	0.25	5.51049	0.00259
0.25	5.53846	0.00348	0.25	5.53846	0.00463	0.25	5.53846	0.00334	0.25	5.53846	0.00239
0.25	5.56643	0.00342	0.25	5.56643	0.00445	0.25	5.56643	0.00335	0.25	5.56643	0.0022
0.25	5.59441	0.00337	0.25	5.59441	0.00428	0.25	5.59441	0.00336	0.25	5.59441	0.00201
0.25	5.62238	0.00331	0.25	5.62238	0.00411	0.25	5.62238	0.00336	0.25	5.62238	0.00183
0.25	5.65035	0.00325	0.25	5.65035	0.00394	0.25	5.65035	0.00334	0.25	5.65035	0.00165
0.25	5.67832	0.00319	0.25	5.67832	0.00377	0.25	5.67832	0.00332	0.25	5.67832	0.00148
0.25	5.70629	0.00313	0.25	5.70629	0.00361	0.25	5.70629	0.00329	0.25	5.70629	0.00131
0.25	5.73427	0.00307	0.25	5.73427	0.00345	0.25	5.73427	0.00325	0.25	5.73427	0.00115
0.25	5.76224	0.00301	0.25	5.76224	0.00329	0.25	5.76224	0.00321	0.25	5.76224	0.001
0.25	5.79021	0.00295	0.25	5.79021	0.00314	0.25	5.79021	0.00316	0.25	5.79021	0.000851356
0.25	5.81818	0.00289	0.25	5.81818	0.00299	0.25	5.81818	0.0031	0.25	5.81818	0.000707669
0.25	5.84615	0.00283	0.25	5.84615	0.00284	0.25	5.84615	0.00304	0.25	5.84615	0.000569377
0.25	5.87413	0.00276	0.25	5.87413	0.0027	0.25	5.87413	0.00297	0.25	5.87413	0.000436618
0.25	5.9021	0.0027	0.25	5.9021	0.00256	0.25	5.9021	0.0029	0.25	5.9021	0.000309755
0.25	5.93007	0.00264	0.25	5.93007	0.00243	0.25	5.93007	0.00282	0.25	5.93007	0.000190031
0.25	5.95804	0.00257	0.25	5.95804	0.0023	0.25	5.95804	0.00275	0.25	5.95804	8.52493e-05
0.25	5.98601	0.00251	0.25	5.98601	0.00217	0.25	5.98601	0.00267	0.25	5.98601	7.56057e-05
0.25	6.01399	0.00244	0.25	6.01399	0.00206	0.25	6.01399	0.00258	0.25	6.01399	0.000167097
0.25	6.04196	0.00238	0.25	6.04196	0.00194	0.25	6.04196	0.0025	0.25	6.04196	0.000265542
0.25	6.06993	0.00231	0.25	6.06993	0.00183	0.25	6.06993	0.00241	0.25	6.06993	0.000360959
0.25	6.0979	0.00225	0.25	6.0979	0.00173	0.25	6.0979	0.00233	0.25	6.0979	0.000451928
0.25	6.12587	0.00218	0.25	6.12587	0.00163	0.25	6.12587	0.00224	0.25	6.12587	0.000538073
0.25	6.15385	0.00212	0.25	6.15385	0.00153	0.25	6.15385	0.00215	0.25	6.15385	0.000619274
0.25	6.18182	0.00205	0.25	6.18182	0.00144	0.25	6.18182	0.00206	0.25	6.18182	0.000695506
0.25	6.20979	0.00199	0.25	6.20979	0.00135	0.25	6.20979	0.00198	0.25	6.20979	0.00076679
0.25	6.23776	0.00193	0.25	6.23776	0.00127	0.25	6.23776	0.00189	0.25	6.23776	0.000833175
0.25	6.26573	0.00186	0.25	6.26573	0.0012	0.25	6.26573	0.0018	0.25	6.26573	0.000894729
0.25	6.29371	0.0018	0.25	6.29371	0.00113	0.25	6.29371	0.00172	0.25	6.29371	0.000951535
0.25	6.32168	0.00174	0.25	6.32168	0.00106	0.25	6.32168	0.00164	0.25	6.32168	0.001
0.25	6.34965	0.00168	0.25	6.34965	0.001	0.25	6.34965	0.00155	0.25	6.34965	0.00105
0.25	6.37762	0.00162	0.25	6.37762	0.00094551	0.25	6.37762	0.00147	0.25	6.37762	0.00109
0.25	6.40559	0.00156	0.25	6.40559	0.000893919	0.25	6.40559	0.0014	0.25	6.40559	0.00113
0.25	6.43357	0.00151	0.25	6.43357	0.000846848	0.25	6.43357	0.00132	0.25	6.43357	0.00117
0.25	6.46154	0.00145	0.25	6.46154	0.000804155	0.25	6.46154	0.00125	0.25	6.46154	0.0012
0.25	6.48951	0.0014	0.25	6.48951	0.000765673	0.25	6.48951	0.00118	0.25	6.48951	0.00123
0.25	6.51748	0.00134	0.25	6.51748	0.000731209	0.25	6.51748	0.00112	0.25	6.51748	0.00125
0.25	6.54546	0.00129	0.25	6.54546	0.00070054	0.25	6.54546	0.00106	0.25	6.54546	0.00127
0.25	6.57343	0.00124	0.25	6.57343	0.00067342	0.25	6.57343	0.000996754	0.25	6.57343	0.00129
0.25	6.6014	0.00119	0.25	6.6014	0.000649582	0.25	6.6014	0.000942189	0.25	6.6014	0.0013
0.25	6.62937	0.00114	0.25	6.62937	0.00062874	0.25	6.62937	0.00089165	0.25	6.62937	0.00131
0.25	6.65734	0.0011	0.25	6.65734	0.000610599	0.25	6.65734	0.000845299	0.25	6.65734	0.00132
0.25	6.68532	0.00105	0.25	6.68532	0.000594862	0.25	6.68532	0.000803272	0.25	6.68532	0.00132
0.25	6.71329	0.00101	0.25	6.71329	0.000581233	0.25	6.71329	0.000765664	0.25	6.71329	0.00133
0.25	6.74126	0.000964818	0.25	6.74126	0.000569427	0.25	6.74126	0.000732523	0.25	6.74126	0.00133
0.25	6.76923	0.000924022	0.25	6.76923	0.000559174	0.25	6.76923	0.00070384	0.25	6.76923	0.00132
0.25	6.7972	0.000884698	0.25	6.7972	0.000550224	0.25	6.7972	0.000679536	0.25	6.7972	0.00132
0.25	6.82518	0.000846842	0.25	6.82518	0.000542349	0.25	6.82518	0.00065946	0.25	6.82518	0.00132
0.25	6.85315	0.000810449	0.25	6.85315	0.000535347	0.25	6.85315	0.000643387	0.25	6.85315	0.00131
0.25	6.88112	0.000775509	0.25	6.88112	0.000529039	0.25	6.88112	0.000631028	0.25	6.88112	0.0013
0.25	6.90909	0.000742008	0.25	6.90909	0.00052327	0.25	6.90909	0.000622035	0.25	6.90909	0.00129
0.25	6.93706	0.000709928	0.25	6.93706	0.000517911	0.25	6.93706	0.000616022	0.25	6.93706	0.00128
0.25	6.96504	0.000679248	0.25	6.96504	0.000512852	0.25	6.96504	0.000612581	0.25	6.96504	0.00127
0.25	6.99301	0.000649943	0.25	6.99301	0.000508003	0.25	6.99301	0.000611298	0.25	6.99301	0.00126
0.25	7.02098	0.000621986	0.25	7.02098	0.000503291	0.25	7.02098	0.000611772	0.25	7.02098	0.00125
0.25	7.04895	0.000595345	0.25	7.04895	0.000498659	0.25	7.04895	0.000613624	0.25	7.04895	0.00124
0.25	7.07692	0.000569987	0.25	7.07692	0.000494061	0.25	7.07692	0.00061651	0.25	7.07692	0.00123
0.25	7.1049	0.000545874	0.25	7.1049	0.000489465	0.25	7.1049	0.000620119	0.25	7.1049	0.00121
0.25	7.13287	0.000522969	0.25	7.13287	0.000484847	0.25	7.13287	0.000624182	0.25	7.13287	0.0012
0.25	7.16084	0.000501228	0.25	7.16084	0.000480188	0.25	7.16084	0.000628468	0.25	7.16084	0.00119
0.25	7.18881	0.00048061	0.25	7.18881	0.00047548	0.25	7.18881	0.000632782	0.25	7.18881	0.00118
0.25	7.21678	0.00046107	0.25	7.21678	0.000470715	0.25	7.21678	0.000636964	0.25	7.21678	0.00117
0.25	7.24476	0.000442561	0.25	7.24476	0.000465892	0.25	7.24476	0.000640884	0.25	7.24476	0.00115
0.25	7.27273	0.000425036	0.25	7.27273	0.000461011	0.25	7.27273	0.000644438	0.25	7.27273	0.00114
0.25	7.3007	0.000408447	0.25	7.3007	0.000456076	0.25	7.3007	0.000647548	0.25	7.3007	0.00113
0.25	7.32867	0.000392746	0.25	7.32867	0.000451089	0.25	7.32867	0.000650153	0.25	7.32867	0.00112
0.25	7.35664	0.000377884	0.25	7.35664	0.000446058	0.25	7.35664	0.000652211	0.25	7.35664	0.00111
0.25	7.38462	0.000363813	0.25	7.38462	0.000440985	0.25	7.38462	0.000653695	0.25	7.38462	0.0011
0.25	7.41259	0.000350486	0.25	7.41259	0.000435878	0.25	7.41259	0.00065459	0.25	7.41259	0.00109
0.25	7.44056	0.000337855	0.25	7.44056	0.00043074	0.25	7.44056	0.000654889	0.25	7.44056	0.00108
0.25	7.46853	0.000325875	0.25	7.46853	0.000425577	0.25	7.46853	0.000654597	0.25	7.46853	0.00108
0.25	7.4965	0.000314502	0.25	7.4965	0.000420392	0.25	7.4965	0.000653722	0.25	7.4965	0.00107
0.25	7.52448	0.000303693	0.25	7.52448	0.00041519	0.25	7.52448	0.00065228	0.25	7.52448	0.00106
0.25	7.55245	0.000293408	0.25	7.55245	0.000409972	0.25	7.55245	0.000650291	0.25	7.55245	0.00105
0.25	7.58042	0.000283608	0.25	7.58042	0.00040474	0.25	7.58042	0.000647776	0.25	7.58042	0.00105
0.25	7.60839	0.000274256	0.25	7.60839	0.000399495	0.25	7.60839	0.00064476	0.25	7.60839	0.00104
0.25	7.63636	0.000265319	0.25	7.63636	0.000394239	0.25	7.63636	0.000641271	0.25	7.63636	0.00104
0.25	7.66434	0.000256766	0.25	7.66434	0.00038897	0.25	7.66434	0.000637336	0.25	7.66434	0.00103
0.25	7.69231	0.000248566	0.25	7.69231	0.000383688	0.25	7.69231	0.000632984	0.25	7.69231	0.00102
0.25	7.72028	0.000240693	0.25	7.72028	0.000378391	0.25	7.72028	0.000628242	0.25	7.72028	0.00102
0.25	7.74825	0.000233124	0.25	7.74825	0.000373079	0.25	7.74825	0.00062314	0.25	7.74825	0.00101
0.25	7.77622	0.000225836	0.25	7.77622	0.000367748	0.25	7.77622	0.000617704	0.25	7.77622	0.00101
0.25	7.8042	0.000218811	0.25	7.8042	0.000362396	0.25	7.8042	0.000611963	0.25	7.8042	0.001
0.25	7.83217	0.000212032	0.25	7.83217	0.000357022	0.25	7.83217	0.000605941	0.25	7.83217	0.001
0.25	7.86014	0.000205484	0.25	7.86014	0.000351622	0.25	7.86014	0.000599665	0.25	7.86014	0.000995278
0.25	7.88811	0.000199155	0.25	7.88811	0.000346195	0.25	7.88811	0.000593158	0.25	7.88811	0.000990438
0.25	7.91608	0.000193034	0.25	7.91608	0.000340737	0.25	7.91608	0.000586443	0.25	7.91608	0.000985551
0.25	7.94406	0.000187114	0.25	7.94406	0.000335247	0.25	7.94406	0.000579542	0.25	7.94406	0.000980593
0.25	7.97203	0.000181388	0.25	7.97203	0.000329722	0.25	7.97203	0.000572474	0.25	7.97203	0.000975544
0.25	8	0.000175851	0.25	8	0.00032416	0.25	8	0.00056526	0.25	8	0.000970387
0.3	0	0.00432	0.3	0	0.000351754	0.3	0	0.03558	0.3	0	0.0357
0.3	0.02797	0.0102	0.3	0.02797	0.00121	0.3	0.02797	0.08397	0.3	0.02797	0.08414
0.3	0.05594	0.01435	0.3	0.05594	0.00262	0.3	0.05594	0.11779	0.3	0.05594	0.11755
0.3	0.08392	0.01758	0.3	0.08392	0.00406	0.3	0.08392	0.14188	0.3	0.08392	0.14071
0.3	0.11189	0.02051	0.3	0.11189	0.00518	0.3	0.11189	0.15944	0.3	0.11189	0.15687
0.3	0.13986	0.02324	0.3	0.13986	0.00583	0.3	0.13986	0.17172	0.3	0.13986	0.16754
0.3	0.16783	0.02557	0.3	0.16783	0.00616	0.3	0.16783	0.17998	0.3	0.16783	0.17438
0.3	0.1958	0.02715	0.3	0.1958	0.0067	0.3	0.1958	0.18573	0.3	0.1958	0.17931
0.3	0.22378	0.02775	0.3	0.22378	0.00791	0.3	0.22378	0.19024	0.3	0.22378	0.18372
0.3	0.25175	0.02749	0.3	0.25175	0.00961	0.3	0.25175	0.19387	0.3	0.25175	0.18766
0.3	0.27972	0.02684	0.3	0.27972	0.01118	0.3	0.27972	0.19588	0.3	0.27972	0.18981
0.3	0.30769	0.0265	0.3	0.30769	0.01194	0.3	0.30769	0.19504	0.3	0.30769	0.18848
0.3	0.33566	0.02689	0.3	0.33566	0.01156	0.3	0.33566	0.19058	0.3	0.33566	0.18279
0.3	0.36364	0.02786	0.3	0.36364	0.01042	0.3	0.36364	0.18287	0.3	0.36364	0.17347
0.3	0.39161	0.02879	0.3	0.39161	0.01038	0.3	0.39161	0.17349	0.3	0.39161	0.16271
0.3	0.41958	0.02906	0.3	0.41958	0.01383	0.3	0.41958	0.16438	0.3	0.41958	0.15302
0.3	0.44755	0.02837	0.3	0.44755	0.02025	0.3	0.44755	0.15649	0.3	0.44755	0.14553
0.3	0.47552	0.02681	0.3	0.47552	0.02786	0.3	0.47552	0.14895	0.3	0.47552	0.13927
0.3	0.5035	0.02467	0.3	0.5035	0.03531	0.3	0.5035	0.1396	0.3	0.5035	0.13241
0.3	0.53147	0.02247	0.3	0.53147	0.04172	0.3	0.53147	0.12668	0.3	0.53147	0.12473
0.3	0.55944	0.02116	0.3	0.55944	0.04663	0.3	0.55944	0.11049	0.3	0.55944	0.11921
0.3	0.58741	0.02263	0.3	0.58741	0.05006	0.3	0.58741	0.09435	0.3	0.58741	0.12076
0.3	0.61539	0.02879	0.3	0.61539	0.05261	0.3	0.61539	0.08395	0.3	0.61539	0.13133
0.3	0.64336	0.03959	0.3	0.64336	0.05533	0.3	0.64336	0.0827	0.3	0.64336	0.14672
0.3	0.67133	0.05363	0.3	0.67133	0.0597	0.3	0.67133	0.08619	0.3	0.67133	0.15984
0.3	0.6993	0.06912	0.3	0.6993	0.06739	0.3	0.6993	0.08583	0.3	0.6993	0.16505
0.3	0.72727	0.08421	0.3	0.72727	0.08004	0.3	0.72727	0.07479	0.3	0.72727	0.16033
0.3	0.75525	0.09707	0.3	0.75525	0.09902	0.3	0.75525	0.04987	0.3	0.75525	0.14897
0.3	0.78322	0.1061	0.3	0.78322	0.12521	0.3	0.78322	0.01623	0.3	0.78322	0.14113
0.3	0.81119	0.11013	0.3	0.81119	0.15886	0.3	0.81119	0.04929	0.3	0.81119	0.15065
0.3	0.83916	0.10861	0.3	0.83916	0.19957	0.3	0.83916	0.11157	0.3	0.83916	0.18181
0.3	0.86713	0.10173	0.3	0.86713	0.24631	0.3	0.86713	0.17954	0.3	0.86713	0.22547
0.3	0.89511	0.09046	0.3	0.89511	0.29758	0.3	0.89511	0.24743	0.3	0.89511	0.27031
0.3	0.92308	0.07661	0.3	0.92308	0.35171	0.3	0.92308	0.31056	0.3	0.92308	0.30864
0.3	0.95105	0.06282	0.3	0.95105	0.40707	0.3	0.95105	0.36555	0.3	0.95105	0.33691
0.3	0.97902	0.05265	0.3	0.97902	0.46242	0.3	0.97902	0.41073	0.3	0.97902	0.35557
0.3	1.00699	0.04936	0.3	1.00699	0.51702	0.3	1.00699	0.44635	0.3	1.00699	0.36874
0.3	1.03497	0.05295	0.3	1.03497	0.5708	0.3	1.03497	0.47436	0.3	1.03497	0.38317
0.3	1.06294	0.06023	0.3	1.06294	0.62413	0.3	1.06294	0.49786	0.3	1.06294	0.4058
0.3	1.09091	0.06849	0.3	1.09091	0.67763	0.3	1.09091	0.52014	0.3	1.09091	0.44067
0.3	1.11888	0.07682	0.3	1.11888	0.73174	0.3	1.11888	0.54372	0.3	1.11888	0.48712
0.3	1.14685	0.08566	0.3	1.14685	0.78639	0.3	1.14685	0.56957	0.3	1.14685	0.54087
0.3	1.17483	0.09607	0.3	1.17483	0.84073	0.3	1.17483	0.59704	0.3	1.17483	0.59632
0.3	1.2028	0.10912	0.3	1.2028	0.89322	0.3	1.2028	0.62423	0.3	1.2028	0.64832
0.3	1.23077	0.12551	0.3	1.23077	0.94172	0.3	1.23077	0.64874	0.3	1.23077	0.69301
0.3	1.25874	0.14545	0.3	1.25874	0.98385	0.3	1.25874	0.66823	0.3	1.25874	0.72796
0.3	1.28671	0.16885	0.3	1.28671	1.01731	0.3	1.28671	0.68085	0.3	1.28671	0.75196
0.3	1.31469	0.1954	0.3	1.31469	1.04019	0.3	1.31469	0.68538	0.3	1.31469	0.76479
0.3	1.34266	0.22471	0.3	1.34266	1.05115	0.3	1.34266	0.68125	0.3	1.34266	0.7669
0.3	1.37063	0.25632	0.3	1.37063	1.04951	0.3	1.37063	0.66848	0.3	1.37063	0.75918
0.3	1.3986	0.28969	0.3	1.3986	1.03535	0.3	1.3986	0.64757	0.3	1.3986	0.74277
0.3	1.42657	0.32422	0.3	1.42657	1.00936	0.3	1.42657	0.61938	0.3	1.42657	0.71893
0.3	1.45455	0.35922	0.3	1.45455	0.97279	0.3	1.45455	0.58507	0.3	1.45455	0.68896
0.3	1.48252	0.39397	0.3	1.48252	0.9273	0.3	1.48252	0.54597	0.3	1.48252	0.6542
0.3	1.51049	0.42775	0.3	1.51049	0.87481	0.3	1.51049	0.50351	0.3	1.51049	0.61596
0.3	1.53846	0.45988	0.3	1.53846	0.81738	0.3	1.53846	0.45915	0.3	1.53846	0.57548
0.3	1.56643	0.48974	0.3	1.56643	0.75707	0.3	1.56643	0.41432	0.3	1.56643	0.53398
0.3	1.59441	0.51683	0.3	1.59441	0.69589	0.3	1.59441	0.37037	0.3	1.59441	0.49256
0.3	1.62238	0.54081	0.3	1.62238	0.63572	0.3	1.62238	0.32851	0.3	1.62238	0.4522
0.3	1.65035	0.56152	0.3	1.65035	0.57832	0.3	1.65035	0.2898	0.3	1.65035	0.41375
0.3	1.67832	0.57899	0.3	1.67832	0.52526	0.3	1.67832	0.25511	0.3	1.67832	0.3779
0.3	1.70629	0.5934	0.3	1.70629	0.47798	0.3	1.70629	0.22511	0.3	1.70629	0.34517
0.3	1.73427	0.60511	0.3	1.73427	0.43766	0.3	1.73427	0.20021	0.3	1.73427	0.31592
0.3	1.76224	0.61455	0.3	1.76224	0.40517	0.3	1.76224	0.18052	0.3	1.76224	0.29035
0.3	1.79021	0.62219	0.3	1.79021	0.3809	0.3	1.79021	0.16578	0.3	1.79021	0.26847
0.3	1.81818	0.62845	0.3	1.81818	0.36464	0.3	1.81818	0.1554	0.3	1.81818	0.25015
0.3	1.84615	0.63366	0.3	1.84615	0.3555	0.3	1.84615	0.14851	0.3	1.84615	0.23507
0.3	1.87413	0.63796	0.3	1.87413	0.35207	0.3	1.87413	0.14413	0.3	1.87413	0.22283
0.3	1.9021	0.64136	0.3	1.9021	0.35264	0.3	1.9021	0.14135	0.3	1.9021	0.21292
0.3	1.93007	0.64368	0.3	1.93007	0.35549	0.3	1.93007	0.13942	0.3	1.93007	0.20479
0.3	1.95804	0.64466	0.3	1.95804	0.35908	0.3	1.95804	0.13778	0.3	1.95804	0.19792
0.3	1.98601	0.64393	0.3	1.98601	0.36215	0.3	1.98601	0.13604	0.3	1.98601	0.19183
0.3	2.01399	0.64114	0.3	2.01399	0.36376	0.3	2.01399	0.13396	0.3	2.01399	0.18612
0.3	2.04196	0.63596	0.3	2.04196	0.36325	0.3	2.04196	0.1314	0.3	2.04196	0.18047
0.3	2.06993	0.62815	0.3	2.06993	0.36022	0.3	2.06993	0.12829	0.3	2.06993	0.17467
0.3	2.0979	0.61757	0.3	2.0979	0.35448	0.3	2.0979	0.12459	0.3	2.0979	0.16858
0.3	2.12587	0.6042	0.3	2.12587	0.346	0.3	2.12587	0.12031	0.3	2.12587	0.16213
0.3	2.15385	0.58811	0.3	2.15385	0.3349	0.3	2.15385	0.11549	0.3	2.15385	0.15531
0.3	2.18182	0.56948	0.3	2.18182	0.3214	0.3	2.18182	0.11017	0.3	2.18182	0.14814
0.3	2.20979	0.5486	0.3	2.20979	0.3058	0.3	2.20979	0.10442	0.3	2.20979	0.1407
0.3	2.23776	0.52577	0.3	2.23776	0.28844	0.3	2.23776	0.09832	0.3	2.23776	0.13304
0.3	2.26573	0.50138	0.3	2.26573	0.26971	0.3	2.26573	0.09195	0.3	2.26573	0.12528
0.3	2.29371	0.47583	0.3	2.29371	0.24999	0.3	2.29371	0.0854	0.3	2.29371	0.11749
0.3	2.32168	0.44951	0.3	2.32168	0.22967	0.3	2.32168	0.07879	0.3	2.32168	0.10977
0.3	2.34965	0.42281	0.3	2.34965	0.20912	0.3	2.34965	0.0722	0.3	2.34965	0.10221
0.3	2.37762	0.39611	0.3	2.37762	0.18871	0.3	2.37762	0.06572	0.3	2.37762	0.09487
0.3	2.40559	0.36974	0.3	2.40559	0.16875	0.3	2.40559	0.05944	0.3	2.40559	0.08783
0.3	2.43357	0.34399	0.3	2.43357	0.14954	0.3	2.43357	0.05342	0.3	2.43357	0.08113
0.3	2.46154	0.31913	0.3	2.46154	0.13133	0.3	2.46154	0.04772	0.3	2.46154	0.07481
0.3	2.48951	0.29534	0.3	2.48951	0.11436	0.3	2.48951	0.04237	0.3	2.48951	0.06889
0.3	2.51748	0.2728	0.3	2.51748	0.09881	0.3	2.51748	0.03741	0.3	2.51748	0.06341
0.3	2.54546	0.25161	0.3	2.54546	0.08487	0.3	2.54546	0.03283	0.3	2.54546	0.05835
0.3	2.57343	0.23185	0.3	2.57343	0.07269	0.3	2.57343	0.02864	0.3	2.57343	0.05371
0.3	2.6014	0.21353	0.3	2.6014	0.06239	0.3	2.6014	0.02482	0.3	2.6014	0.04948
0.3	2.62937	0.19665	0.3	2.62937	0.05407	0.3	2.62937	0.02136	0.3	2.62937	0.04565
0.3	2.65734	0.18117	0.3	2.65734	0.04775	0.3	2.65734	0.01823	0.3	2.65734	0.04217
0.3	2.68532	0.16703	0.3	2.68532	0.04333	0.3	2.68532	0.01539	0.3	2.68532	0.03902
0.3	2.71329	0.15414	0.3	2.71329	0.04055	0.3	2.71329	0.01284	0.3	2.71329	0.03617
0.3	2.74126	0.14241	0.3	2.74126	0.03903	0.3	2.74126	0.01054	0.3	2.74126	0.03356
0.3	2.76923	0.13173	0.3	2.76923	0.03835	0.3	2.76923	0.00848	0.3	2.76923	0.03117
0.3	2.7972	0.122	0.3	2.7972	0.03813	0.3	2.7972	0.00664	0.3	2.7972	0.02895
0.3	2.82518	0.11313	0.3	2.82518	0.03806	0.3	2.82518	0.00501	0.3	2.82518	0.02685
0.3	2.85315	0.10502	0.3	2.85315	0.03796	0.3	2.85315	0.00358	0.3	2.85315	0.02486
0.3	2.88112	0.09759	0.3	2.88112	0.03769	0.3	2.88112	0.00236	0.3	2.88112	0.02292
0.3	2.90909	0.09077	0.3	2.90909	0.03722	0.3	2.90909	0.00136	0.3	2.90909	0.02103
0.3	2.93706	0.08451	0.3	2.93706	0.03652	0.3	2.93706	0.000655742	0.3	2.93706	0.01915
0.3	2.96504	0.07874	0.3	2.96504	0.0356	0.3	2.96504	0.000613544	0.3	2.96504	0.01727
0.3	2.99301	0.07342	0.3	2.99301	0.03448	0.3	2.99301	0.000980658	0.3	2.99301	0.01538
0.3	3.02098	0.06852	0.3	3.02098	0.0332	0.3	3.02098	0.0013	0.3	3.02098	0.01348
0.3	3.04895	0.06401	0.3	3.04895	0.03179	0.3	3.04895	0.00151	0.3	3.04895	0.01156
0.3	3.07692	0.05986	0.3	3.07692	0.03029	0.3	3.07692	0.00162	0.3	3.07692	0.00964
0.3	3.1049	0.05603	0.3	3.1049	0.02874	0.3	3.1049	0.00169	0.3	3.1049	0.00771
0.3	3.13287	0.05251	0.3	3.13287	0.02715	0.3	3.13287	0.00179	0.3	3.13287	0.00582
0.3	3.16084	0.04927	0.3	3.16084	0.02555	0.3	3.16084	0.002	0.3	3.16084	0.00401
0.3	3.18881	0.04629	0.3	3.18881	0.02398	0.3	3.18881	0.00239	0.3	3.18881	0.00245
0.3	3.21678	0.04355	0.3	3.21678	0.02244	0.3	3.21678	0.00296	0.3	3.21678	0.00189
0.3	3.24476	0.04101	0.3	3.24476	0.02095	0.3	3.24476	0.00368	0.3	3.24476	0.00289
0.3	3.27273	0.03866	0.3	3.27273	0.01952	0.3	3.27273	0.00454	0.3	3.27273	0.00445
0.3	3.3007	0.03647	0.3	3.3007	0.01816	0.3	3.3007	0.00549	0.3	3.3007	0.0061
0.3	3.32867	0.03442	0.3	3.32867	0.01687	0.3	3.32867	0.00652	0.3	3.32867	0.00774
0.3	3.35664	0.03249	0.3	3.35664	0.01565	0.3	3.35664	0.00761	0.3	3.35664	0.00932
0.3	3.38462	0.03066	0.3	3.38462	0.01451	0.3	3.38462	0.00873	0.3	3.38462	0.01084
0.3	3.41259	0.02891	0.3	3.41259	0.01346	0.3	3.41259	0.00987	0.3	3.41259	0.01227
0.3	3.44056	0.02722	0.3	3.44056	0.01248	0.3	3.44056	0.01102	0.3	3.44056	0.01361
0.3	3.46853	0.02559	0.3	3.46853	0.01159	0.3	3.46853	0.01217	0.3	3.46853	0.01486
0.3	3.4965	0.024	0.3	3.4965	0.01078	0.3	3.4965	0.01329	0.3	3.4965	0.01601
0.3	3.52448	0.02244	0.3	3.52448	0.01006	0.3	3.52448	0.01439	0.3	3.52448	0.01707
0.3	3.55245	0.02091	0.3	3.55245	0.00943	0.3	3.55245	0.01544	0.3	3.55245	0.01802
0.3	3.58042	0.01941	0.3	3.58042	0.00889	0.3	3.58042	0.01645	0.3	3.58042	0.01889
0.3	3.60839	0.01793	0.3	3.60839	0.00844	0.3	3.60839	0.01741	0.3	3.60839	0.01966
0.3	3.63636	0.01647	0.3	3.63636	0.00809	0.3	3.63636	0.01831	0.3	3.63636	0.02033
0.3	3.66434	0.01503	0.3	3.66434	0.00781	0.3	3.66434	0.01914	0.3	3.66434	0.02092
0.3	3.69231	0.01362	0.3	3.69231	0.00762	0.3	3.69231	0.0199	0.3	3.69231	0.02143
0.3	3.72028	0.01224	0.3	3.72028	0.00749	0.3	3.72028	0.02059	0.3	3.72028	0.02186
0.3	3.74825	0.01089	0.3	3.74825	0.00742	0.3	3.74825	0.0212	0.3	3.74825	0.02221
0.3	3.77622	0.00957	0.3	3.77622	0.00739	0.3	3.77622	0.02173	0.3	3.77622	0.02249
0.3	3.8042	0.0083	0.3	3.8042	0.0074	0.3	3.8042	0.02219	0.3	3.8042	0.02271
0.3	3.83217	0.00708	0.3	3.83217	0.00743	0.3	3.83217	0.02256	0.3	3.83217	0.02286
0.3	3.86014	0.0059	0.3	3.86014	0.00748	0.3	3.86014	0.02286	0.3	3.86014	0.02295
0.3	3.88811	0.00479	0.3	3.88811	0.00753	0.3	3.88811	0.02307	0.3	3.88811	0.02299
0.3	3.91608	0.00373	0.3	3.91608	0.00758	0.3	3.91608	0.0232	0.3	3.91608	0.02298
0.3	3.94406	0.00276	0.3	3.94406	0.00763	0.3	3.94406	0.02326	0.3	3.94406	0.02292
0.3	3.97203	0.0019	0.3	3.97203	0.00768	0.3	3.97203	0.02324	0.3	3.97203	0.02282
0.3	4	0.00124	0.3	4	0.00772	0.3	4	0.02315	0.3	4	0.02268
0.3	4.02797	0.00104	0.3	4.02797	0.00775	0.3	4.02797	0.02299	0.3	4.02797	0.0225
0.3	4.05594	0.00139	0.3	4.05594	0.00778	0.3	4.05594	0.02276	0.3	4.05594	0.02229
0.3	4.08392	0.00195	0.3	4.08392	0.00781	0.3	4.08392	0.02246	0.3	4.08392	0.02205
0.3	4.11189	0.00254	0.3	4.11189	0.00783	0.3	4.11189	0.02211	0.3	4.11189	0.02178
0.3	4.13986	0.0031	0.3	4.13986	0.00785	0.3	4.13986	0.02169	0.3	4.13986	0.02149
0.3	4.16783	0.00361	0.3	4.16783	0.00787	0.3	4.16783	0.02123	0.3	4.16783	0.02117
0.3	4.1958	0.00408	0.3	4.1958	0.00789	0.3	4.1958	0.02071	0.3	4.1958	0.02082
0.3	4.22378	0.0045	0.3	4.22378	0.00792	0.3	4.22378	0.02015	0.3	4.22378	0.02046
0.3	4.25175	0.00487	0.3	4.25175	0.00795	0.3	4.25175	0.01954	0.3	4.25175	0.02008
0.3	4.27972	0.00519	0.3	4.27972	0.00798	0.3	4.27972	0.0189	0.3	4.27972	0.01969
0.3	4.30769	0.00547	0.3	4.30769	0.00802	0.3	4.30769	0.01823	0.3	4.30769	0.01928
0.3	4.33566	0.0057	0.3	4.33566	0.00806	0.3	4.33566	0.01753	0.3	4.33566	0.01886
0.3	4.36364	0.00589	0.3	4.36364	0.00811	0.3	4.36364	0.01681	0.3	4.36364	0.01842
0.3	4.39161	0.00605	0.3	4.39161	0.00816	0.3	4.39161	0.01606	0.3	4.39161	0.01798
0.3	4.41958	0.00617	0.3	4.41958	0.00821	0.3	4.41958	0.01531	0.3	4.41958	0.01752
0.3	4.44755	0.00626	0.3	4.44755	0.00826	0.3	4.44755	0.01453	0.3	4.44755	0.01706
0.3	4.47552	0.00632	0.3	4.47552	0.00832	0.3	4.47552	0.01376	0.3	4.47552	0.0166
0.3	4.5035	0.00636	0.3	4.5035	0.00837	0.3	4.5035	0.01297	0.3	4.5035	0.01613
0.3	4.53147	0.00637	0.3	4.53147	0.00842	0.3	4.53147	0.01219	0.3	4.53147	0.01565
0.3	4.55944	0.00637	0.3	4.55944	0.00846	0.3	4.55944	0.01141	0.3	4.55944	0.01517
0.3	4.58741	0.00634	0.3	4.58741	0.00851	0.3	4.58741	0.01064	0.3	4.58741	0.0147
0.3	4.61539	0.0063	0.3	4.61539	0.00854	0.3	4.61539	0.00988	0.3	4.61539	0.01422
0.3	4.64336	0.00624	0.3	4.64336	0.00857	0.3	4.64336	0.00913	0.3	4.64336	0.01374
0.3	4.67133	0.00618	0.3	4.67133	0.00859	0.3	4.67133	0.00839	0.3	4.67133	0.01327
0.3	4.6993	0.0061	0.3	4.6993	0.00861	0.3	4.6993	0.00768	0.3	4.6993	0.01279
0.3	4.72727	0.00602	0.3	4.72727	0.00861	0.3	4.72727	0.00698	0.3	4.72727	0.01233
0.3	4.75525	0.00593	0.3	4.75525	0.00861	0.3	4.75525	0.00631	0.3	4.75525	0.01186
0.3	4.78322	0.00583	0.3	4.78322	0.0086	0.3	4.78322	0.00566	0.3	4.78322	0.01141
0.3	4.81119	0.00574	0.3	4.81119	0.00857	0.3	4.81119	0.00505	0.3	4.81119	0.01096
0.3	4.83916	0.00564	0.3	4.83916	0.00854	0.3	4.83916	0.00446	0.3	4.83916	0.01051
0.3	4.86713	0.00554	0.3	4.86713	0.00849	0.3	4.86713	0.00391	0.3	4.86713	0.01008
0.3	4.89511	0.00544	0.3	4.89511	0.00844	0.3	4.89511	0.0034	0.3	4.89511	0.00965
0.3	4.92308	0.00534	0.3	4.92308	0.00837	0.3	4.92308	0.00294	0.3	4.92308	0.00923
0.3	4.95105	0.00524	0.3	4.95105	0.0083	0.3	4.95105	0.00253	0.3	4.95105	0.00883
0.3	4.97902	0.00514	0.3	4.97902	0.00821	0.3	4.97902	0.00219	0.3	4.97902	0.00843
0.3	5.00699	0.00505	0.3	5.00699	0.00811	0.3	5.00699	0.00193	0.3	5.00699	0.00804
0.3	5.03497	0.00496	0.3	5.03497	0.00801	0.3	5.03497	0.00176	0.3	5.03497	0.00766
0.3	5.06294	0.00487	0.3	5.06294	0.00789	0.3	5.06294	0.0017	0.3	5.06294	0.0073
0.3	5.09091	0.00478	0.3	5.09091	0.00777	0.3	5.09091	0.00172	0.3	5.09091	0.00694
0.3	5.11888	0.0047	0.3	5.11888	0.00764	0.3	5.11888	0.00182	0.3	5.11888	0.0066
0.3	5.14685	0.00462	0.3	5.14685	0.0075	0.3	5.14685	0.00196	0.3	5.14685	0.00626
0.3	5.17483	0.00455	0.3	5.17483	0.00735	0.3	5.17483	0.00213	0.3	5.17483	0.00594
0.3	5.2028	0.00447	0.3	5.2028	0.0072	0.3	5.2028	0.00231	0.3	5.2028	0.00563
0.3	5.23077	0.0044	0.3	5.23077	0.00704	0.3	5.23077	0.00249	0.3	5.23077	0.00532
0.3	5.25874	0.00434	0.3	5.25874	0.00687	0.3	5.25874	0.00266	0.3	5.25874	0.00503
0.3	5.28671	0.00427	0.3	5.28671	0.0067	0.3	5.28671	0.00283	0.3	5.28671	0.00475
0.3	5.31469	0.00421	0.3	5.31469	0.00653	0.3	5.31469	0.00298	0.3	5.31469	0.00447
0.3	5.34266	0.00415	0.3	5.34266	0.00635	0.3	5.34266	0.00311	0.3	5.34266	0.00421
0.3	5.37063	0.00409	0.3	5.37063	0.00617	0.3	5.37063	0.00323	0.3	5.37063	0.00395
0.3	5.3986	0.00403	0.3	5.3986	0.00599	0.3	5.3986	0.00334	0.3	5.3986	0.0037
0.3	5.42657	0.00397	0.3	5.42657	0.00581	0.3	5.42657	0.00343	0.3	5.42657	0.00346
0.3	5.45455	0.00391	0.3	5.45455	0.00562	0.3	5.45455	0.0035	0.3	5.45455	0.00323
0.3	5.48252	0.00386	0.3	5.48252	0.00544	0.3	5.48252	0.00356	0.3	5.48252	0.00301
0.3	5.51049	0.0038	0.3	5.51049	0.00525	0.3	5.51049	0.00361	0.3	5.51049	0.00279
0.3	5.53846	0.00374	0.3	5.53846	0.00507	0.3	5.53846	0.00365	0.3	5.53846	0.00258
0.3	5.56643	0.00369	0.3	5.56643	0.00489	0.3	5.56643	0.00367	0.3	5.56643	0.00237
0.3	5.59441	0.00363	0.3	5.59441	0.0047	0.3	5.59441	0.00368	0.3	5.59441	0.00218
0.3	5.62238	0.00357	0.3	5.62238	0.00452	0.3	5.62238	0.00368	0.3	5.62238	0.00199
0.3	5.65035	0.00351	0.3	5.65035	0.00434	0.3	5.65035	0.00367	0.3	5.65035	0.0018
0.3	5.67832	0.00345	0.3	5.67832	0.00417	0.3	5.67832	0.00365	0.3	5.67832	0.00162
0.3	5.70629	0.00339	0.3	5.70629	0.004	0.3	5.70629	0.00362	0.3	5.70629	0.00145
0.3	5.73427	0.00333	0.3	5.73427	0.00383	0.3	5.73427	0.00358	0.3	5.73427	0.00128
0.3	5.76224	0.00327	0.3	5.76224	0.00366	0.3	5.76224	0.00353	0.3	5.76224	0.00112
0.3	5.79021	0.0032	0.3	5.79021	0.0035	0.3	5.79021	0.00348	0.3	5.79021	0.000966123
0.3	5.81818	0.00314	0.3	5.81818	0.00334	0.3	5.81818	0.00342	0.3	5.81818	0.000818093
0.3	5.84615	0.00308	0.3	5.84615	0.00318	0.3	5.84615	0.00336	0.3	5.84615	0.000677297
0.3	5.87413	0.00301	0.3	5.87413	0.00303	0.3	5.87413	0.00329	0.3	5.87413	0.000544914
0.3	5.9021	0.00294	0.3	5.9021	0.00289	0.3	5.9021	0.00322	0.3	5.9021	0.00042337
0.3	5.93007	0.00288	0.3	5.93007	0.00275	0.3	5.93007	0.00314	0.3	5.93007	0.000318131
0.3	5.95804	0.00281	0.3	5.95804	0.00261	0.3	5.95804	0.00306	0.3	5.95804	0.000241961
0.3	5.98601	0.00274	0.3	5.98601	0.00248	0.3	5.98601	0.00297	0.3	5.98601	0.000217122
0.3	6.01399	0.00267	0.3	6.01399	0.00235	0.3	6.01399	0.00289	0.3	6.01399	0.00025111
0.3	6.04196	0.00261	0.3	6.04196	0.00222	0.3	6.04196	0.0028	0.3	6.04196	0.000320188
0.3	6.06993	0.00254	0.3	6.06993	0.00211	0.3	6.06993	0.00271	0.3	6.06993	0.00040243
0.3	6.0979	0.00247	0.3	6.0979	0.00199	0.3	6.0979	0.00262	0.3	6.0979	0.000487798
0.3	6.12587	0.0024	0.3	6.12587	0.00189	0.3	6.12587	0.00253	0.3	6.12587	0.000572114
0.3	6.15385	0.00233	0.3	6.15385	0.00178	0.3	6.15385	0.00243	0.3	6.15385	0.000653497
0.3	6.18182	0.00226	0.3	6.18182	0.00169	0.3	6.18182	0.00234	0.3	6.18182	0.000731026
0.3	6.20979	0.0022	0.3	6.20979	0.00159	0.3	6.20979	0.00225	0.3	6.20979	0.000804224
0.3	6.23776	0.00213	0.3	6.23776	0.0015	0.3	6.23776	0.00216	0.3	6.23776	0.000872843
0.3	6.26573	0.00206	0.3	6.26573	0.00142	0.3	6.26573	0.00206	0.3	6.26573	0.000936762
0.3	6.29371	0.002	0.3	6.29371	0.00134	0.3	6.29371	0.00198	0.3	6.29371	0.000995944
0.3	6.32168	0.00193	0.3	6.32168	0.00127	0.3	6.32168	0.00189	0.3	6.32168	0.00105
0.3	6.34965	0.00187	0.3	6.34965	0.0012	0.3	6.34965	0.0018	0.3	6.34965	0.0011
0.3	6.37762	0.0018	0.3	6.37762	0.00114	0.3	6.37762	0.00172	0.3	6.37762	0.00115
0.3	6.40559	0.00174	0.3	6.40559	0.00108	0.3	6.40559	0.00163	0.3	6.40559	0.00119
0.3	6.43357	0.00168	0.3	6.43357	0.00103	0.3	6.43357	0.00155	0.3	6.43357	0.00122
0.3	6.46154	0.00162	0.3	6.46154	0.000982167	0.3	6.46154	0.00148	0.3	6.46154	0.00125
0.3	6.48951	0.00156	0.3	6.48951	0.000937658	0.3	6.48951	0.0014	0.3	6.48951	0.00128
0.3	6.51748	0.00151	0.3	6.51748	0.000897275	0.3	6.51748	0.00133	0.3	6.51748	0.00131
0.3	6.54546	0.00145	0.3	6.54546	0.000860805	0.3	6.54546	0.00127	0.3	6.54546	0.00133
0.3	6.57343	0.00139	0.3	6.57343	0.000828014	0.3	6.57343	0.0012	0.3	6.57343	0.00134
0.3	6.6014	0.00134	0.3	6.6014	0.000798652	0.3	6.6014	0.00115	0.3	6.6014	0.00136
0.3	6.62937	0.00129	0.3	6.62937	0.000772454	0.3	6.62937	0.00109	0.3	6.62937	0.00137
0.3	6.65734	0.00124	0.3	6.65734	0.000749146	0.3	6.65734	0.00104	0.3	6.65734	0.00137
0.3	6.68532	0.00119	0.3	6.68532	0.000728449	0.3	6.68532	0.000992813	0.3	6.68532	0.00138
0.3	6.71329	0.00114	0.3	6.71329	0.000710089	0.3	6.71329	0.000950656	0.3	6.71329	0.00138
0.3	6.74126	0.0011	0.3	6.74126	0.000693794	0.3	6.74126	0.000912897	0.3	6.74126	0.00138
0.3	6.76923	0.00105	0.3	6.76923	0.000679305	0.3	6.76923	0.000879508	0.3	6.76923	0.00138
0.3	6.7972	0.00101	0.3	6.7972	0.000666378	0.3	6.7972	0.000850408	0.3	6.7972	0.00137
0.3	6.82518	0.000966293	0.3	6.82518	0.000654787	0.3	6.82518	0.000825452	0.3	6.82518	0.00137
0.3	6.85315	0.000926325	0.3	6.85315	0.000644325	0.3	6.85315	0.000804443	0.3	6.85315	0.00136
0.3	6.88112	0.000887872	0.3	6.88112	0.000634805	0.3	6.88112	0.000787127	0.3	6.88112	0.00135
0.3	6.90909	0.000850922	0.3	6.90909	0.000626064	0.3	6.90909	0.000773206	0.3	6.90909	0.00134
0.3	6.93706	0.000815457	0.3	6.93706	0.000617956	0.3	6.93706	0.000762345	0.3	6.93706	0.00133
0.3	6.96504	0.000781457	0.3	6.96504	0.000610357	0.3	6.96504	0.000754189	0.3	6.96504	0.00131
0.3	6.99301	0.000748897	0.3	6.99301	0.000603162	0.3	6.99301	0.000748372	0.3	6.99301	0.0013
0.3	7.02098	0.000717749	0.3	7.02098	0.000596281	0.3	7.02098	0.000744528	0.3	7.02098	0.00129
0.3	7.04895	0.000687982	0.3	7.04895	0.000589639	0.3	7.04895	0.000742306	0.3	7.04895	0.00127
0.3	7.07692	0.000659561	0.3	7.07692	0.000583178	0.3	7.07692	0.000741376	0.3	7.07692	0.00126
0.3	7.1049	0.00063245	0.3	7.1049	0.000576847	0.3	7.1049	0.000741432	0.3	7.1049	0.00124
0.3	7.13287	0.000606608	0.3	7.13287	0.000570608	0.3	7.13287	0.000742202	0.3	7.13287	0.00123
0.3	7.16084	0.000581994	0.3	7.16084	0.000564431	0.3	7.16084	0.000743443	0.3	7.16084	0.00121
0.3	7.18881	0.000558565	0.3	7.18881	0.000558293	0.3	7.18881	0.000744944	0.3	7.18881	0.0012
0.3	7.21678	0.000536274	0.3	7.21678	0.000552177	0.3	7.21678	0.000746527	0.3	7.21678	0.00119
0.3	7.24476	0.000515074	0.3	7.24476	0.00054607	0.3	7.24476	0.000748039	0.3	7.24476	0.00117
0.3	7.27273	0.000494919	0.3	7.27273	0.000539964	0.3	7.27273	0.000749358	0.3	7.27273	0.00116
0.3	7.3007	0.00047576	0.3	7.3007	0.000533854	0.3	7.3007	0.000750382	0.3	7.3007	0.00115
0.3	7.32867	0.000457547	0.3	7.32867	0.000527736	0.3	7.32867	0.000751033	0.3	7.32867	0.00114
0.3	7.35664	0.000440233	0.3	7.35664	0.000521609	0.3	7.35664	0.00075125	0.3	7.35664	0.00113
0.3	7.38462	0.000423767	0.3	7.38462	0.000515473	0.3	7.38462	0.000750989	0.3	7.38462	0.00111
0.3	7.41259	0.000408103	0.3	7.41259	0.000509327	0.3	7.41259	0.000750219	0.3	7.41259	0.0011
0.3	7.44056	0.000393193	0.3	7.44056	0.000503173	0.3	7.44056	0.000748922	0.3	7.44056	0.0011
0.3	7.46853	0.000378991	0.3	7.46853	0.000497011	0.3	7.46853	0.00074709	0.3	7.46853	0.00109
0.3	7.4965	0.000365452	0.3	7.4965	0.000490843	0.3	7.4965	0.000744722	0.3	7.4965	0.00108
0.3	7.52448	0.000352534	0.3	7.52448	0.000484667	0.3	7.52448	0.000741825	0.3	7.52448	0.00107
0.3	7.55245	0.000340194	0.3	7.55245	0.000478486	0.3	7.55245	0.000738412	0.3	7.55245	0.00106
0.3	7.58042	0.000328394	0.3	7.58042	0.000472298	0.3	7.58042	0.000734499	0.3	7.58042	0.00106
0.3	7.60839	0.000317097	0.3	7.60839	0.000466103	0.3	7.60839	0.000730106	0.3	7.60839	0.00105
0.3	7.63636	0.000306267	0.3	7.63636	0.000459901	0.3	7.63636	0.000725257	0.3	7.63636	0.00104
0.3	7.66434	0.000295873	0.3	7.66434	0.000453689	0.3	7.66434	0.000719976	0.3	7.66434	0.00104
0.3	7.69231	0.000285883	0.3	7.69231	0.000447466	0.3	7.69231	0.000714289	0.3	7.69231	0.00103
0.3	7.72028	0.00027627	0.3	7.72028	0.00044123	0.3	7.72028	0.000708223	0.3	7.72028	0.00103
[truncated: 90,128 more rows]

## Sheet: Fig. 2a
	CoN3C/rGO+PMS		CoN3C/rGO		CoN3C+PMS		CoN3C		rGO+PMS		rGO		PMS
Time	C/C0	error bar	C/C0	error bar	C/C0	error bar	C/C0	error bar	C/C0	error bar	C/C0	error bar	C/C0	error bar
0	1	0	1	0	1	0	1	0	1	0	1	0	1	0
1	0.27001	0.00584	1.01192	0.00996	0.8135	0.01344	0.98453	0.00591	0.62334	0.01875	0.65352	0.02766	0.99536	0.02305
3	0.0716	0.00294	1.0133	0.0187	0.68528	0.0204	0.98625	0.011	0.57804	0.02921	0.64237	0.03122	1.00019	0.01266
5	0.02878	0.00198	1.01107	0.00644	0.6002	0.02624	0.98791	0.01481	0.55192	0.03541	0.63353	0.03729	0.98981	0.00987
7	0.01763	0.000868767	1.03353	0.01379	0.54259	0.02215	0.98967	0.01155	0.52127	0.04134	0.64629	0.03215	1.00749	0.01694
10	0.01418	0.000226208	1.03372	0.01805	0.46794	0.02918	0.96905	0.01326	0.48506	0.04576	0.63592	0.02144	1.00197	0.01953

## Sheet: Fig. 2b
	kobs	error bar		inset	TOF
CoN3C/rGO+PMS	1.25	0.02055		CoN3C/rGO	1.28
CoN3C+PMS	0.079	0.00816		CoN3C	0.14
rGO+PMS	0.069	0.01247
CoN3C/rGO	0	0
CoN3C	0	0.00125
rGO	0.036	0.00471
PMS	0	0

## Sheet: Fig. 2c
Catalyst dosage	PMS concentration	Normalized k
0.08	0.15	1.56
0.15	1.3	1.6
0.2	0.15	1.5
0.1	0.5	0.3
0.05	1	2.4
0.15	1.3	1.78
0.5	1	0.24
0.1	0.45	0.9
0.1	0.5	6.2
0.1	0.3	0.8
0.1	1.3	13.8
0.2	1	0.14
0.1	1	12
0.1	0.2	8
0.2	1	3.1
0.1	0.2	15.9
0.1	3.3	1.7
0.1	1.3	1.09
0.2	1	4.99
0.05	0.5	25
0.05	0.5	1.58

## Sheet: Fig. 2d
	Removal efficiency	error bar	kobs (min-1)	error bar
pH=3.08	0.99	0.000299696	1.34	0.01886
pH=5.13	0.99	0.000226208	1.25	0.02055
pH=6.89	1	0.00327	1.2	0.24143
pH=9.20	0.98	0.0011	0.77	0.07318
pH=10.90	0.98	0.00285	0.32	0.01247

## Sheet: Fig. 2e
	CoN3C/rGO	CoN3C
Cycle 1	1	0.548
Cycle 2	1	0.47957
Cycle 3	1	0.34727
Cycle 4	0.98108	0.3332
Cycle 5	0.94475	0.30131

[truncated: 66 more sheets: Fig. 2f, Fig .2g, Fig. 2h, Fig. 2i, Fig. 3a, Fig. 3b, Fig. 3c, Fig. 3d, Fig. 3e, Fig. 3f, Fig. 3g, Fig. 4b, Fig. 4d, Fig. 4g, Fig. 4h, Fig. 5f, Fig. 5g, Supplementary Fig. 1, Supplementary Fig. 2, Supplementary Fig. 3 …]
